# Supplementary material for: lncRNA–miRNA–mRNA ceRNA Network Involved in Sheep Prolificacy: An Integrated Approach
Source: Genes (Basel). 2022 Jul 22;13(8):1295. doi: 10.3390/genes13081295 (PMC9332185; doi:10.3390/genes13081295)
Supplement: Supplementary file 1 [file genes-13-01295-s001.zip]

Archive with 9 entries (9 files):
- Figure S1.pdf
- Supplementary Table S1.xlsx
- Supplementary Table S2.xlsx
- Supplementary Table S3.xlsx
- Supplementary Table S4.xlsx
- Supplementary Table S5.xlsx
- Supplementary Table S6.xls
- Supplementary Table S7.xlsx
- Supplementary Table S8.xlsx
