# Supplementary material for: lncRNA–miRNA–mRNA ceRNA Network Involved in Sheep Prolificacy: An Integrated Approach
Source: Genes (Basel). 2022 Jul 22;13(8):1295. doi: 10.3390/genes13081295 (PMC9332185; doi:10.3390/genes13081295)
Supplement: Supplementary file 1 [file genes-13-01295-s001.zip › Supplementary Table S1.xlsx]

## Sheet: Sheet1
Data for the phenotype of litter size of Ewes
						Litter size
Breed	N		Avg. Weight	Avg. Age	Avg. Lambs per year	Min	Max
Rm	24		82±4.1	4.8±0.24	2.3±0.11	1	5
Bl	24		79±4.0	4.4±2.1	1.2±0.08	1	2
