# Supplementary material for: lncRNA–miRNA–mRNA ceRNA Network Involved in Sheep Prolificacy: An Integrated Approach
Source: Genes (Basel). 2022 Jul 22;13(8):1295. doi: 10.3390/genes13081295 (PMC9332185; doi:10.3390/genes13081295)
Supplement: Supplementary file 1 [file genes-13-01295-s001.zip › Supplementary Table S2.xlsx]

## Sheet: Sheet1
Title: The primer pairs were designed using Geneious Prime software v2021.1
Gene	Reverse primer sequence	Forward primer Sequence	Regulation
BMP2	R: TTGCTTGAGTGAGGGTTCTG	F: GTTTGCCTGAATGGGTCTGT	Up
HNF4A	R: TACATTCCTGTCACCGTCCA	F: ACACTTGCCACCTCATTCCT	Up
PLCB2	R: GAACTCGACTCCCAGCTTGA	F: GGGCAATATGACCAAGCCTA	Down
RPS6KL1	R: GTCTCAAAGCGTTCGTGGTT	F: TGCGATCCTGAATGAGTCT	Down
RPL19	R: TAGAAGCATTTGCGGTGGAC	F: CCCAGCACAATGAAGATCAA	Housekeeping
GAPDH	R: GGTCATAAGTCCCTCCACGA	F: GGTGATGCTGGTGCTGAGTA	Housekeeping
