# Supplementary material for: lncRNA–miRNA–mRNA ceRNA Network Involved in Sheep Prolificacy: An Integrated Approach
Source: Genes (Basel). 2022 Jul 22;13(8):1295. doi: 10.3390/genes13081295 (PMC9332185; doi:10.3390/genes13081295)
Supplement: Supplementary file 1 [file genes-13-01295-s001.zip › Supplementary Table S3.xlsx]

## Sheet: Sheet1
gene_id	log2(fold_change)	p_value
ENSOARG00000009228	8.71926	5e-05
ENSOARG00000020828	6.89914	5e-05
ENSOARG00000015262	6.68444	0.00015
ENSOARG00000007950	6.12242	5e-05
ENSOARG00000005238	6.06462	5e-05
ENSOARG00000005839	5.99545	0.0015
ENSOARG00000008616	5.85277	5e-05
ENSOARG00000001699	5.81226	0.00265
ENSOARG00000009939	5.80633	5e-05
ENSOARG00000014901	5.77017	0.00275
ENSOARG00000011117	5.73735	5e-05
ENSOARG00000003648	5.66552	5e-05
ENSOARG00000010140	5.62888	0.003
ENSOARG00000010411	5.54115	5e-05
ENSOARG00000007958	5.53604	5e-05
ENSOARG00000007382	5.2197	5e-05
ENSOARG00000015138	5.13856	0.00205
ENSOARG00000006914	5.1141	0.0003
ENSOARG00000014960	4.9738	5e-05
ENSOARG00000025184	4.94605	5e-05
ENSOARG00000010845	4.90721	5e-05
ENSOARG00000001680	4.87931	0.00095
ENSOARG00000011311	4.70179	5e-05
ENSOARG00000003070	4.65213	5e-05
ENSOARG00000008281	4.57258	0.00345
ENSOARG00000010493	4.54856	0.0053
ENSOARG00000002951	4.54801	5e-05
ENSOARG00000010368	4.4138	5e-05
ENSOARG00000006212	4.3266	0.0009
ENSOARG00000018548	4.24576	5e-05
ENSOARG00020026362	4.18734	0.00045
ENSOARG00000005291	4.18294	0.00425
ENSOARG00000000732	4.18253	5e-05
ENSOARG00000004292	4.13933	0.00145
ENSOARG00000002173	4.13097	0.0056
ENSOARG00000006156	4.10493	0.00015
ENSOARG00000009510	4.00289	0.00145
ENSOARG00000021167	4.0028	0.00025
ENSOARG00000002199	3.96896	0.0003
ENSOARG00000014848	3.87531	5e-05
ENSOARG00000012472	3.74633	0.00475
ENSOARG00000016051	3.73151	0.00515
ENSOARG00000005551	3.71687	0.0018
ENSOARG00000006959	3.71393	5e-05
ENSOARG00000007514	3.66282	5e-05
ENSOARG00000005704	3.61071	5e-05
ENSOARG00000006735	3.58977	5e-05
ENSOARG00000003992	3.55583	0.0002
ENSOARG00000014971	3.53626	5e-05
ENSOARG00020009466	3.47193	0.00045
ENSOARG00000016285	3.42727	0.00325
ENSOARG00000018713	3.39528	5e-05
ENSOARG00000006096	3.3948	0.001
ENSOARG00000011815	3.37103	5e-05
ENSOARG00000008913	3.26917	0.00075
ENSOARG00000003928	3.20047	0.0021
ENSOARG00000015908	3.1852	0.00025
ENSOARG00000021012	3.18317	5e-05
ENSOARG00000018904	3.17864	0.00015
ENSOARG00000010412	3.15775	5e-05
ENSOARG00000007655	3.05161	5e-05
ENSOARG00000000208	3.04856	0.00185
ENSOARG00000015994	3.03095	0.0006
ENSOARG00000020838	2.97742	5e-05
ENSOARG00000013059	2.96829	5e-05
ENSOARG00000010659	2.93537	0.0014
ENSOARG00000010688	2.90305	0.00415
ENSOARG00000011303	2.84943	0.0003
ENSOARG00000007511	2.82113	0.00015
ENSOARG00000011148	2.80203	0.0001
ENSOARG00000015194	2.78366	0.0028
ENSOARG00000020162	2.76064	0.0022
ENSOARG00000005474	2.74298	0.00075
ENSOARG00000010334	2.71338	0.0058
ENSOARG00000000880	2.68791	0.00175
ENSOARG00000007704	2.60825	0.00525
ENSOARG00000005218	2.59332	5e-05
ENSOARG00000002225	2.57041	0.0022
ENSOARG00000008972	2.5323	5e-05
ENSOARG00000002590	2.5238	0.0021
ENSOARG00000002740	2.51375	5e-05
ENSOARG00000000900	2.48988	0.0051
ENSOARG00000014890	2.46482	0.0005
ENSOARG00000018153	2.45554	0.0046
ENSOARG00000009328	2.45083	5e-05
ENSOARG00000008808	2.38895	0.00105
ENSOARG00000016848	2.37126	5e-05
ENSOARG00000003870	2.36262	0.0003
ENSOARG00000010723	2.34371	0.0008
ENSOARG00000012395	2.32595	0.0004
ENSOARG00000016341	2.30878	0.0033
ENSOARG00000009248	2.29992	0.0016
ENSOARG00000016773	2.29927	0.0019
ENSOARG00000008181	2.29141	5e-05
ENSOARG00000001316	2.23006	0.00025
ENSOARG00000008370	2.13938	5e-05
ENSOARG00000005941	2.10144	5e-05
ENSOARG00000011692	2.09109	5e-05
ENSOARG00000002040	2.0737	5e-05
ENSOARG00000006577	2.05871	5e-05
ENSOARG00000014723	2.04727	0.0008
ENSOARG00000006045	2.0418	5e-05
ENSOARG00000007418	2.03669	0.00235
ENSOARG00000012108	2.01455	0.00175
ENSOARG00000016112	2.01128	0.00395
ENSOARG00000000959	2.00742	5e-05
ENSOARG00000003455	2.00071	5e-05
ENSOARG00000020529	1.9961	5e-05
ENSOARG00000014188	1.98969	5e-05
ENSOARG00000007707	1.98706	5e-05
ENSOARG00000000876	1.98224	5e-05
ENSOARG00000015372	1.96191	5e-05
ENSOARG00000007100	1.95353	0.0046
ENSOARG00000006047	1.95232	0.00325
ENSOARG00000011874	1.94589	0.00185
ENSOARG00000007645	1.94091	0.00015
ENSOARG00000006078	1.92619	5e-05
ENSOARG00000005065	1.90224	5e-05
ENSOARG00000002877	1.89666	0.0032
ENSOARG00000012323	1.87496	0.00135
ENSOARG00000015274	1.86961	0.00015
ENSOARG00000004462	1.85863	0.0031
ENSOARG00000020525	1.84663	5e-05
ENSOARG00000004189	1.83588	5e-05
ENSOARG00000006005	1.80834	5e-05
ENSOARG00000010625	1.79206	0.00245
ENSOARG00000005036	1.79052	5e-05
ENSOARG00000007735	1.7841	0.0019
ENSOARG00000009230	1.78075	5e-05
ENSOARG00000014209	1.75136	0.00475
ENSOARG00000000355	1.74859	5e-05
ENSOARG00000003122	1.73384	5e-05
ENSOARG00000018621	1.7197	0.0055
ENSOARG00020007271	1.70835	5e-05
ENSOARG00000014659	1.69851	0.0033
ENSOARG00000001117	1.67574	0.0057
ENSOARG00000016667	1.66879	0.00015
ENSOARG00000004078	1.66338	5e-05
ENSOARG00000019924	1.64989	5e-05
ENSOARG00000008101	1.63849	5e-05
ENSOARG00000017475	1.62791	5e-05
ENSOARG00000006692	1.61554	5e-05
ENSOARG00020008417	1.61071	5e-05
ENSOARG00000010726	1.60315	5e-05
ENSOARG00000016541	1.59037	0.00105
ENSOARG00000006449	1.58646	0.0015
ENSOARG00000012375	1.58262	0.00415
ENSOARG00000018738	1.57649	0.00115
ENSOARG00000006493	1.57292	5e-05
ENSOARG00000008454	1.54987	5e-05
ENSOARG00000005728	1.54001	5e-05
ENSOARG00000012163	1.52557	5e-05
ENSOARG00000005154	1.52556	5e-05
ENSOARG00000017339	1.52501	5e-05
ENSOARG00000010396	1.51092	0.0004
ENSOARG00000016453	1.50246	0.00055
ENSOARG00000005058	1.47879	0.0017
ENSOARG00000003085	1.45026	5e-05
ENSOARG00000001872	1.42084	0.0022
ENSOARG00000002132	1.41175	5e-05
ENSOARG00000001869	1.40911	5e-05
ENSOARG00000017880	1.40337	5e-05
ENSOARG00000006371	1.39225	5e-05
ENSOARG00000002472	1.37968	5e-05
ENSOARG00000009082	1.37707	5e-05
ENSOARG00000021156	1.3747	5e-05
ENSOARG00000020631	1.37465	0.0003
ENSOARG00000020432	1.36298	0.00165
ENSOARG00000013773	1.35827	5e-05
ENSOARG00000004906	1.34672	5e-05
ENSOARG00000016136	1.34611	0.0016
ENSOARG00000003044	1.34312	0.0059
ENSOARG00000000544	1.33447	0.0047
ENSOARG00000015923	1.3272	5e-05
ENSOARG00000009100	1.32636	5e-05
ENSOARG00000006399	1.32635	5e-05
ENSOARG00000018736	1.31603	0.0001
ENSOARG00000012170	1.31259	0.0021
ENSOARG00000008620	1.3065	0.00055
ENSOARG00000003042	1.28736	5e-05
ENSOARG00000015310	1.28534	5e-05
ENSOARG00000002607	1.28028	5e-05
ENSOARG00000012374	1.27949	0.0001
ENSOARG00000011996	1.27491	5e-05
ENSOARG00020024865	1.27382	5e-05
ENSOARG00000006342	1.25615	5e-05
ENSOARG00000016040	1.25377	5e-05
ENSOARG00000010448	1.24231	5e-05
ENSOARG00000012050	1.23924	5e-05
ENSOARG00000003885	1.23722	0.00345
ENSOARG00000013347	1.23619	0.0027
ENSOARG00000020682	1.23153	0.0045
ENSOARG00000018749	1.23094	5e-05
ENSOARG00000007970	1.22937	0.0031
ENSOARG00000016483	1.22838	0.0001
ENSOARG00000001374	1.22056	5e-05
ENSOARG00000015505	1.20872	0.00035
ENSOARG00000020185	1.20799	0.0011
ENSOARG00000007766	1.20733	0.00025
ENSOARG00000007687	1.20137	5e-05
ENSOARG00000016144	1.19537	5e-05
ENSOARG00000013331	1.18799	0.00025
ENSOARG00000020288	1.18178	5e-05
ENSOARG00000019063	1.18048	5e-05
ENSOARG00000009228	1.17328	5e-05
ENSOARG00000020828	1.16784	0.00025
ENSOARG00000015262	1.16548	5e-05
ENSOARG00000007950	1.16449	5e-05
ENSOARG00000005238	1.16449	0.0008
ENSOARG00000005839	1.15795	5e-05
ENSOARG00000008616	1.15318	5e-05
ENSOARG00000001699	1.15022	0.00485
ENSOARG00000009939	1.14857	0.0007
ENSOARG00000014901	1.14454	0.0001
ENSOARG00000011117	1.13595	0.00045
ENSOARG00000003648	1.13221	0.0029
ENSOARG00000010140	1.12941	5e-05
ENSOARG00000010411	1.11135	5e-05
ENSOARG00000007958	1.10783	0.00025
ENSOARG00000007382	1.10425	5e-05
ENSOARG00000015138	1.10183	0.00355
ENSOARG00000006914	1.09525	0.0002
ENSOARG00000014960	1.0911	0.0056
ENSOARG00000025184	1.08974	5e-05
ENSOARG00000010845	1.08922	5e-05
ENSOARG00000001680	1.08223	0.00245
ENSOARG00000011311	1.0786	5e-05
ENSOARG00000003070	1.07851	5e-05
ENSOARG00000008281	1.07395	0.00015
ENSOARG00000010493	1.07264	0.0023
ENSOARG00000002951	1.06293	5e-05
ENSOARG00000010368	1.06221	5e-05
ENSOARG00000006212	1.06025	0.00205
ENSOARG00000018548	1.05726	0.00015
ENSOARG00020026362	1.0544	5e-05
ENSOARG00000005291	1.05436	0.0054
ENSOARG00000000732	1.04848	5e-05
ENSOARG00000004292	1.04327	5e-05
ENSOARG00000002173	1.04271	5e-05
ENSOARG00000006156	1.04267	5e-05
ENSOARG00000009510	1.04177	5e-05
ENSOARG00000021167	1.04033	5e-05
ENSOARG00000002199	1.02821	0.0045
ENSOARG00000014848	1.01859	0.00515
ENSOARG00000012472	1.01844	0.00325
ENSOARG00000016051	1.01721	5e-05
ENSOARG00000005551	1.0152	5e-05
ENSOARG00000006959	1.0149	5e-05
ENSOARG00000007514	1.0135	0.00045
ENSOARG00000005704	1.01292	0.0004
ENSOARG00000006735	1.00518	5e-05
ENSOARG00000003992	1.00175	0.0028
ENSOARG00000014971	1.00154	5e-05
ENSOARG00020009466	0.998195	5e-05
ENSOARG00000016285	0.997641	5e-05
ENSOARG00000018713	0.997459	0.0009
ENSOARG00000006096	0.993535	5e-05
ENSOARG00000011815	0.992243	5e-05
ENSOARG00000008913	0.988033	0.0001
ENSOARG00000003928	0.987921	0.0024
ENSOARG00000015908	0.98724	5e-05
ENSOARG00000021012	0.983709	5e-05
ENSOARG00000018904	0.983561	0.00565
ENSOARG00000010412	0.978506	0.00135
ENSOARG00000007655	0.973463	0.00325
ENSOARG00000000208	0.97251	5e-05
ENSOARG00000015994	0.971978	5e-05
ENSOARG00000020838	0.970913	5e-05
ENSOARG00000013059	0.969391	0.0007
ENSOARG00000010659	0.968338	5e-05
ENSOARG00000010688	0.967195	5e-05
ENSOARG00000011303	0.965782	0.0001
ENSOARG00000007511	0.961135	5e-05
ENSOARG00000011148	0.953986	5e-05
ENSOARG00000015194	0.95124	0.0005
ENSOARG00000020162	0.948982	5e-05
ENSOARG00000005474	0.9421	5e-05
ENSOARG00000010334	0.941572	0.0007
ENSOARG00000000880	0.941283	5e-05
ENSOARG00000007704	0.939394	5e-05
ENSOARG00000005218	0.937215	5e-05
ENSOARG00000002225	0.935698	0.0013
ENSOARG00000008972	0.934717	5e-05
ENSOARG00000002590	0.927469	0.00135
ENSOARG00000002740	0.924347	0.0001
ENSOARG00000000900	0.922995	0.0004
ENSOARG00000014890	0.920909	5e-05
ENSOARG00000018153	0.920778	0.00025
ENSOARG00000009328	0.912711	0.0035
ENSOARG00000008808	0.904741	0.00015
ENSOARG00000016848	0.900637	5e-05
ENSOARG00000003870	0.899512	0.00015
ENSOARG00000010723	0.898071	5e-05
ENSOARG00000012395	0.896354	0.00595
ENSOARG00000016341	0.89301	5e-05
ENSOARG00000009248	0.891052	5e-05
ENSOARG00000016773	0.890976	5e-05
ENSOARG00000008181	0.888196	0.00055
ENSOARG00000001316	0.884798	0.00055
ENSOARG00000008370	0.883163	5e-05
ENSOARG00000005941	0.879072	0.00515
ENSOARG00000011692	0.874125	5e-05
ENSOARG00000002040	0.871376	0.00135
ENSOARG00000006577	0.868138	0.00015
ENSOARG00000014723	0.866202	0.00425
ENSOARG00000006045	0.862211	5e-05
ENSOARG00000007418	0.859534	5e-05
ENSOARG00000012108	0.859164	0.0011
ENSOARG00000016112	0.857701	0.00045
ENSOARG00000000959	0.857557	0.00015
ENSOARG00000003455	0.847579	0.00105
ENSOARG00000020529	0.847313	5e-05
ENSOARG00000014188	0.846979	5e-05
ENSOARG00000007707	0.846973	5e-05
ENSOARG00000000876	0.844203	0.00015
ENSOARG00000015372	0.842999	5e-05
ENSOARG00000007100	0.8418	5e-05
ENSOARG00000006047	0.840636	0.0014
ENSOARG00000011874	0.838681	0.0017
ENSOARG00000007645	0.837319	5e-05
ENSOARG00000006078	0.833211	5e-05
ENSOARG00000005065	0.833062	0.00325
ENSOARG00000002877	0.832881	0.0007
ENSOARG00000012323	0.830831	0.00065
ENSOARG00000015274	0.830828	0.0001
ENSOARG00000004462	0.830566	0.00205
ENSOARG00000020525	0.828482	5e-05
ENSOARG00000004189	0.827546	0.0001
ENSOARG00000006005	0.825584	0.00045
ENSOARG00000010625	0.82424	0.00075
ENSOARG00000005036	0.824113	5e-05
ENSOARG00000007735	0.824103	5e-05
ENSOARG00000009230	0.817046	0.00245
ENSOARG00000014209	0.81509	0.0001
ENSOARG00000000355	0.812914	0.00535
ENSOARG00000003122	0.810979	5e-05
ENSOARG00000018621	0.810853	0.0001
ENSOARG00020007271	0.807685	5e-05
ENSOARG00000014659	0.804014	0.0002
ENSOARG00000001117	0.803236	5e-05
ENSOARG00000016667	0.80201	5e-05
ENSOARG00000004078	0.80121	0.0013
ENSOARG00000019924	0.800562	0.0001
ENSOARG00000008101	0.797501	5e-05
ENSOARG00000017475	0.796792	0.0023
ENSOARG00000006692	0.796621	0.0007
ENSOARG00020008417	0.796596	0.0002
ENSOARG00000010726	0.796178	0.0002
ENSOARG00000016541	0.796124	5e-05
ENSOARG00000006449	0.794204	0.0001
ENSOARG00000012375	0.793734	0.00445
ENSOARG00000018738	0.793459	0.0034
ENSOARG00000006493	0.792923	0.0052
ENSOARG00000008454	0.791485	0.00015
ENSOARG00000005728	0.790174	0.0044
ENSOARG00000012163	0.788248	0.0001
ENSOARG00000005154	0.787488	5e-05
ENSOARG00000017339	0.78389	0.00145
ENSOARG00000010396	0.781434	5e-05
ENSOARG00000016453	0.779583	5e-05
ENSOARG00000005058	0.778333	5e-05
ENSOARG00000003085	0.777	5e-05
ENSOARG00000001872	0.776557	0.00025
ENSOARG00000002132	0.776317	5e-05
ENSOARG00000001869	0.776031	0.0032
ENSOARG00000017880	0.773809	5e-05
ENSOARG00000006371	0.773332	0.0022
ENSOARG00000002472	0.769882	0.0002
ENSOARG00000009082	0.769121	5e-05
ENSOARG00000021156	0.767806	0.00145
ENSOARG00000020631	0.76681	5e-05
ENSOARG00000020432	0.766796	0.00025
ENSOARG00000013773	0.765162	0.00025
ENSOARG00000004906	0.761652	5e-05
ENSOARG00000016136	0.759423	0.0001
ENSOARG00000003044	0.756909	5e-05
ENSOARG00000000544	0.756262	5e-05
ENSOARG00000015923	0.754938	5e-05
ENSOARG00000009100	0.754554	0.0015
ENSOARG00000006399	0.753486	0.0001
ENSOARG00000018736	0.752087	5e-05
ENSOARG00000012170	0.751899	0.0005
ENSOARG00000008620	0.751111	0.0001
ENSOARG00000003042	0.750964	0.0004
ENSOARG00000015310	0.746553	5e-05
ENSOARG00000002607	0.74641	0.00045
ENSOARG00000012374	0.745045	5e-05
ENSOARG00000011996	0.743925	0.0013
ENSOARG00020024865	0.742323	0.0001
ENSOARG00000006342	0.742137	0.0002
ENSOARG00000016040	0.741773	5e-05
ENSOARG00000010448	0.741381	0.00015
ENSOARG00000012050	0.74043	0.0017
ENSOARG00000003885	0.738825	0.0004
ENSOARG00000013347	0.738046	0.00065
ENSOARG00000020682	0.737762	0.0026
ENSOARG00000018749	0.737666	0.0005
ENSOARG00000007970	0.737097	0.00015
ENSOARG00000016483	0.73693	0.0001
ENSOARG00000001374	0.736812	0.0001
ENSOARG00000015505	0.736653	0.00045
ENSOARG00000020185	0.735713	0.0005
ENSOARG00000007766	0.73505	0.00175
ENSOARG00000007687	0.733065	0.00025
ENSOARG00000016144	0.732892	5e-05
ENSOARG00000013331	0.732479	0.0006
ENSOARG00000020288	0.729428	0.004
ENSOARG00000019063	0.729417	0.0051
ENSOARG00000009228	0.726852	0.0011
ENSOARG00000020828	0.726117	0.0001
ENSOARG00000015262	0.725247	0.00155
ENSOARG00000007950	0.725035	0.00035
ENSOARG00000005238	0.719018	0.00015
ENSOARG00000005839	0.71895	0.0003
ENSOARG00000008616	0.716891	0.0001
ENSOARG00000001699	0.716126	0.0023
ENSOARG00000009939	0.716035	0.00015
ENSOARG00000014901	0.715446	5e-05
ENSOARG00000011117	0.714124	0.00035
ENSOARG00000003648	0.713274	0.00195
ENSOARG00000010140	0.712438	5e-05
ENSOARG00000010411	0.712314	0.00015
ENSOARG00000007958	0.711334	0.00055
ENSOARG00000007382	0.711181	0.0031
ENSOARG00000015138	0.710811	0.002
ENSOARG00000006914	0.710795	0.00025
ENSOARG00000014960	0.71046	0.00125
ENSOARG00000025184	0.709636	0.0008
ENSOARG00000010845	0.709145	0.0004
ENSOARG00000001680	0.709008	0.0002
ENSOARG00000011311	0.708918	0.0043
ENSOARG00000003070	0.707063	0.00015
ENSOARG00000008281	0.706477	0.00055
ENSOARG00000010493	0.704842	0.0004
ENSOARG00000002951	0.699848	0.00015
ENSOARG00000010368	0.699652	5e-05
ENSOARG00000006212	0.69919	5e-05
ENSOARG00000018548	0.698571	0.00095
ENSOARG00020026362	0.697942	0.0023
ENSOARG00000005291	0.697153	0.00285
ENSOARG00000000732	0.696858	0.0003
ENSOARG00000004292	0.69614	0.0037
ENSOARG00000002173	0.695476	0.00445
ENSOARG00000006156	0.695119	0.0002
ENSOARG00000009510	0.691524	0.00195
ENSOARG00000021167	0.689937	0.00275
ENSOARG00000002199	0.688503	0.00105
ENSOARG00000014848	0.688322	0.00545
ENSOARG00000012472	0.68811	0.0004
ENSOARG00000016051	0.687559	0.0002
ENSOARG00000005551	0.686407	5e-05
ENSOARG00000006959	0.68556	0.0008
ENSOARG00000007514	0.683796	0.0051
ENSOARG00000005704	0.683744	0.00025
ENSOARG00000006735	0.68275	0.0005
ENSOARG00000003992	0.682681	0.00435
ENSOARG00000014971	0.682137	0.00075
ENSOARG00020009466	0.681693	5e-05
ENSOARG00000016285	0.681214	0.0015
ENSOARG00000018713	0.679556	0.00015
ENSOARG00000006096	0.679168	0.00015
ENSOARG00000011815	0.67908	0.0002
ENSOARG00000008913	0.679068	5e-05
ENSOARG00000003928	0.678827	0.0034
ENSOARG00000015908	0.678236	0.00125
ENSOARG00000021012	0.678059	0.00025
ENSOARG00000018904	0.674489	0.00295
ENSOARG00000010412	0.672756	0.00035
ENSOARG00000007655	0.672123	0.0005
ENSOARG00000000208	0.671093	5e-05
ENSOARG00000015994	0.670287	0.0004
ENSOARG00000020838	0.666646	0.00095
ENSOARG00000013059	0.666399	0.00145
ENSOARG00000010659	0.665616	0.00165
ENSOARG00000010688	0.665491	0.0006
ENSOARG00000011303	0.665422	0.00285
ENSOARG00000007511	0.664946	0.00095
ENSOARG00000011148	0.66317	0.0003
ENSOARG00000015194	0.662715	0.0005
ENSOARG00000020162	0.661955	0.00095
ENSOARG00000005474	0.660373	0.00195
ENSOARG00000010334	0.659127	0.0006
ENSOARG00000000880	0.658378	0.0058
ENSOARG00000007704	0.657856	0.0011
ENSOARG00000005218	0.657466	0.00045
ENSOARG00000002225	0.656784	0.00195
ENSOARG00000008972	0.656138	0.0004
ENSOARG00000002590	0.655811	0.00065
ENSOARG00000002740	0.654709	0.0008
ENSOARG00000000900	0.653248	0.00145
ENSOARG00000014890	0.65254	0.00085
ENSOARG00000018153	0.652118	0.0036
ENSOARG00000009328	0.651744	0.001
ENSOARG00000008808	0.651497	0.0007
ENSOARG00000016848	0.651195	0.00085
ENSOARG00000003870	0.650599	0.0025
ENSOARG00000010723	0.650153	0.0002
ENSOARG00000012395	0.650086	0.0004
ENSOARG00000016341	0.649881	0.00115
ENSOARG00000009248	0.649623	0.0007
ENSOARG00000016773	0.649577	0.00085
ENSOARG00000008181	0.649035	0.0046
ENSOARG00000001316	0.648419	0.0013
ENSOARG00000008370	0.648158	0.0023
ENSOARG00000005941	0.648128	0.00485
ENSOARG00000011692	0.647896	0.0002
ENSOARG00000002040	0.646189	0.00085
ENSOARG00000006577	0.645056	0.0017
ENSOARG00000014723	0.643282	0.0005
ENSOARG00000006045	0.643031	0.0054
ENSOARG00000007418	0.642479	0.00205
ENSOARG00000012108	0.64031	0.00105
ENSOARG00000016112	0.637717	0.00215
ENSOARG00000000959	0.635092	0.00135
ENSOARG00000003455	0.634969	0.00185
ENSOARG00000020529	0.634154	0.00085
ENSOARG00000014188	0.632498	0.00055
ENSOARG00000007707	0.632347	0.00055
ENSOARG00000000876	0.631874	0.0017
ENSOARG00000015372	0.630847	0.0057
ENSOARG00000007100	0.630581	0.00245
ENSOARG00000006047	0.629096	0.00265
ENSOARG00000011874	0.628846	0.00085
ENSOARG00000007645	0.626776	0.00095
ENSOARG00000006078	0.625934	0.0013
ENSOARG00000005065	0.625245	0.00085
ENSOARG00000002877	0.625081	0.0014
ENSOARG00000012323	0.62312	0.0011
ENSOARG00000015274	0.622619	0.00465
ENSOARG00000004462	0.621013	0.00065
ENSOARG00000020525	0.61957	0.0022
ENSOARG00000004189	0.61911	0.0013
ENSOARG00000006005	0.618972	0.00355
ENSOARG00000010625	0.617788	0.00085
ENSOARG00000005036	0.614794	0.00115
ENSOARG00000007735	0.614154	0.00255
ENSOARG00000009230	0.614016	0.0008
ENSOARG00000014209	0.613131	0.0037
ENSOARG00000000355	0.610668	0.0006
ENSOARG00000003122	0.608667	0.00075
ENSOARG00000018621	0.606967	0.00225
ENSOARG00020007271	0.60695	0.001
ENSOARG00000014659	0.604251	0.00115
ENSOARG00000001117	0.603043	0.0046
ENSOARG00000016667	0.601935	0.00075
ENSOARG00000004078	0.601186	0.0034
ENSOARG00000019924	0.601078	0.0054
ENSOARG00000008101	0.600485	0.002
ENSOARG00000017475	0.600218	0.0018
ENSOARG00000006692	0.595688	0.0028
ENSOARG00020008417	0.59508	0.0054
ENSOARG00000010726	0.594979	0.0007
ENSOARG00000016541	0.592426	0.00405
ENSOARG00000006449	0.592346	0.00085
ENSOARG00000012375	0.592029	0.00385
ENSOARG00000018738	0.591899	0.00115
ENSOARG00000006493	0.591664	0.0057
ENSOARG00000008454	0.589838	0.00175
ENSOARG00000005728	0.589046	0.0052
ENSOARG00000012163	0.586903	0.0012
ENSOARG00000005154	0.585302	0.00185
ENSOARG00000017339	0.584433	0.0037
ENSOARG00000010396	0.58428	0.00285
ENSOARG00000016453	0.58328	0.0025
ENSOARG00000005058	0.581444	0.00335
ENSOARG00000003085	0.58031	0.00335
ENSOARG00000001872	0.580175	0.00305
ENSOARG00000002132	0.579623	0.004
ENSOARG00000001869	0.579616	0.0038
ENSOARG00000017880	0.578006	0.00205
ENSOARG00000006371	0.577148	0.005
ENSOARG00000002472	0.576545	0.0051
ENSOARG00000009082	0.575966	0.0017
ENSOARG00000021156	0.575846	0.0017
ENSOARG00000020631	0.573174	0.0035
ENSOARG00000020432	0.570138	0.0019
ENSOARG00000013773	0.569979	0.0012
ENSOARG00000004906	0.56991	0.005
ENSOARG00000016136	0.569651	0.00235
ENSOARG00000003044	0.569283	0.00175
ENSOARG00000000544	0.562167	0.0044
ENSOARG00000015923	0.559351	0.00125
ENSOARG00000009100	0.558839	0.00255
ENSOARG00000006399	0.558814	0.0015
ENSOARG00000018736	0.557971	0.0033
ENSOARG00000012170	0.557095	0.0024
ENSOARG00000008620	0.556904	0.00295
ENSOARG00000003042	0.555931	0.0031
ENSOARG00000015310	0.552767	0.00245
ENSOARG00000002607	0.551272	0.0029
ENSOARG00000012374	0.550346	0.00195
ENSOARG00000011996	0.548119	0.0029
ENSOARG00020024865	0.547005	0.00145
ENSOARG00000006342	0.546554	0.0022
ENSOARG00000016040	0.545243	0.00235
ENSOARG00000010448	0.541168	0.00255
ENSOARG00000012050	0.540708	0.00475
ENSOARG00000003885	0.533115	0.0052
ENSOARG00000013347	0.532098	0.00335
ENSOARG00000020682	0.52882	0.0024
ENSOARG00000018749	0.528735	0.00315
ENSOARG00000007970	0.52704	0.00405
ENSOARG00000016483	0.523317	0.00345
ENSOARG00000001374	0.522975	0.00395
ENSOARG00000015505	0.522015	0.00365
ENSOARG00000020185	0.521981	0.00325
ENSOARG00000007766	0.516536	0.0054
ENSOARG00000007687	0.514052	0.00595
ENSOARG00000016144	0.511374	0.0035
ENSOARG00000013331	0.511248	0.0043
ENSOARG00000020288	0.510847	0.00445
ENSOARG00000019063	0.509234	0.00415
ENSOARG00000009228	0.507919	0.00595
ENSOARG00000020828	0.506242	0.0056
ENSOARG00000015262	0.503502	0.00385
ENSOARG00000007950	0.49916	0.0048
ENSOARG00000005238	0.498539	0.00475
ENSOARG00000005839	0.496968	0.0051
ENSOARG00000008616	0.493259	0.00525
ENSOARG00000001699	0.491082	0.0057
ENSOARG00000009939	0.490215	0.0052
ENSOARG00000014901	-0.483414	0.00585
ENSOARG00000011117	-0.487932	0.00485
ENSOARG00000003648	-0.497481	0.00515
ENSOARG00000010140	-0.504087	0.0047
ENSOARG00000010411	-0.504352	0.00435
ENSOARG00000007958	-0.504769	0.00365
ENSOARG00000007382	-0.508524	0.00415
ENSOARG00000015138	-0.508866	0.00585
ENSOARG00000006914	-0.511668	0.0043
ENSOARG00000014960	-0.513486	0.0034
ENSOARG00000025184	-0.514812	0.00545
ENSOARG00000010845	-0.515457	0.00385
ENSOARG00000001680	-0.516735	0.0035
ENSOARG00000011311	-0.517953	0.00525
ENSOARG00000003070	-0.518302	0.0035
ENSOARG00000008281	-0.519859	0.00425
ENSOARG00000010493	-0.521045	0.004
ENSOARG00000002951	-0.523729	0.00485
ENSOARG00000010368	-0.524419	0.00445
ENSOARG00000006212	-0.524767	0.00555
ENSOARG00000018548	-0.525154	0.0044
ENSOARG00020026362	-0.526322	0.0042
ENSOARG00000005291	-0.52692	0.00415
ENSOARG00000000732	-0.527718	0.0032
ENSOARG00000004292	-0.527802	0.00295
ENSOARG00000002173	-0.529664	0.00325
ENSOARG00000006156	-0.532167	0.00475
ENSOARG00000009510	-0.533269	0.00285
ENSOARG00000021167	-0.533317	0.0034
ENSOARG00000002199	-0.538082	0.00475
ENSOARG00000014848	-0.538096	0.002
ENSOARG00000012472	-0.539386	0.00525
ENSOARG00000016051	-0.544715	0.0049
ENSOARG00000005551	-0.547067	0.0017
ENSOARG00000006959	-0.550863	0.0021
ENSOARG00000007514	-0.551587	0.00235
ENSOARG00000005704	-0.551691	0.0057
ENSOARG00000006735	-0.552651	0.00165
ENSOARG00000003992	-0.553822	0.00215
ENSOARG00000014971	-0.556867	0.00205
ENSOARG00020009466	-0.557947	0.0047
ENSOARG00000016285	-0.559197	0.00465
ENSOARG00000018713	-0.559345	0.00445
ENSOARG00000006096	-0.559392	0.0032
ENSOARG00000011815	-0.559418	0.00345
ENSOARG00000008913	-0.559644	0.0034
ENSOARG00000003928	-0.559841	0.0031
ENSOARG00000015908	-0.560374	0.00275
ENSOARG00000021012	-0.561275	0.0021
ENSOARG00000018904	-0.561389	0.0023
ENSOARG00000010412	-0.563625	0.0039
ENSOARG00000007655	-0.564178	0.003
ENSOARG00000000208	-0.566231	0.004
ENSOARG00000015994	-0.566943	0.0042
ENSOARG00000020838	-0.567807	0.00455
ENSOARG00000013059	-0.569294	0.00125
ENSOARG00000010659	-0.569837	0.00235
ENSOARG00000010688	-0.569882	0.0037
ENSOARG00000011303	-0.571876	0.00535
ENSOARG00000007511	-0.572895	0.00525
ENSOARG00000011148	-0.573371	0.00185
ENSOARG00000015194	-0.573941	0.00175
ENSOARG00000020162	-0.574309	0.0037
ENSOARG00000005474	-0.574605	0.00465
ENSOARG00000010334	-0.57519	0.00475
ENSOARG00000000880	-0.576428	0.0024
ENSOARG00000007704	-0.576999	0.0033
ENSOARG00000005218	-0.577769	0.00165
ENSOARG00000002225	-0.58121	0.0038
ENSOARG00000008972	-0.581517	0.00475
ENSOARG00000002590	-0.582347	0.0025
ENSOARG00000002740	-0.584724	0.00095
ENSOARG00000000900	-0.585166	0.0012
ENSOARG00000014890	-0.585582	0.00565
ENSOARG00000018153	-0.585693	0.0015
ENSOARG00000009328	-0.586004	0.00125
ENSOARG00000008808	-0.586187	0.0008
ENSOARG00000016848	-0.586638	0.00185
ENSOARG00000003870	-0.58688	0.00305
ENSOARG00000010723	-0.587137	0.0055
ENSOARG00000012395	-0.590898	0.00145
ENSOARG00000016341	-0.591534	0.00125
ENSOARG00000009248	-0.591852	0.00145
ENSOARG00000016773	-0.59438	0.00155
ENSOARG00000008181	-0.595881	0.00175
ENSOARG00000001316	-0.596605	0.0048
ENSOARG00000008370	-0.596822	0.002
ENSOARG00000005941	-0.597825	0.00135
ENSOARG00000011692	-0.599426	0.00415
ENSOARG00000002040	-0.599645	0.0017
ENSOARG00000006577	-0.601122	0.00545
ENSOARG00000014723	-0.603645	0.00475
ENSOARG00000006045	-0.603905	0.00365
ENSOARG00000007418	-0.604392	0.00075
ENSOARG00000012108	-0.605788	0.00335
ENSOARG00000016112	-0.60582	0.0028
ENSOARG00000000959	-0.606244	0.00055
ENSOARG00000003455	-0.606342	0.0015
ENSOARG00000020529	-0.606406	0.0035
ENSOARG00000014188	-0.61214	0.001
ENSOARG00000007707	-0.613667	0.00155
ENSOARG00000000876	-0.616311	0.003
ENSOARG00000015372	-0.616894	0.00495
ENSOARG00000007100	-0.616913	0.0009
ENSOARG00000006047	-0.617173	0.00085
ENSOARG00000011874	-0.617629	0.0005
ENSOARG00000007645	-0.617951	0.00075
ENSOARG00000006078	-0.618522	0.0004
ENSOARG00000005065	-0.618869	0.0011
ENSOARG00000002877	-0.620755	0.0037
ENSOARG00000012323	-0.621758	0.00275
ENSOARG00000015274	-0.624368	0.0015
ENSOARG00000004462	-0.627854	0.0012
ENSOARG00000020525	-0.628492	0.00095
ENSOARG00000004189	-0.630052	0.00095
ENSOARG00000006005	-0.630114	0.00075
ENSOARG00000010625	-0.631276	0.0009
ENSOARG00000005036	-0.634529	0.00275
ENSOARG00000007735	-0.634592	0.0034
ENSOARG00000009230	-0.6352	0.0012
ENSOARG00000014209	-0.636679	0.00035
ENSOARG00000000355	-0.636776	0.00165
ENSOARG00000003122	-0.637519	0.00025
ENSOARG00000018621	-0.638742	0.00045
ENSOARG00020007271	-0.640963	0.00045
ENSOARG00000014659	-0.641582	0.00125
ENSOARG00000001117	-0.641743	0.0003
ENSOARG00000016667	-0.645141	0.0003
ENSOARG00000004078	-0.645262	0.00125
ENSOARG00000019924	-0.645882	0.00255
ENSOARG00000008101	-0.650646	0.0004
ENSOARG00000017475	-0.651026	0.00175
ENSOARG00000006692	-0.65106	0.0016
ENSOARG00020008417	-0.651251	0.0006
ENSOARG00000010726	-0.652507	0.00595
ENSOARG00000016541	-0.653323	0.0004
ENSOARG00000006449	-0.65693	0.00045
ENSOARG00000012375	-0.659121	0.00155
ENSOARG00000018738	-0.659764	0.0011
ENSOARG00000006493	-0.661206	0.0026
ENSOARG00000008454	-0.667311	0.0017
ENSOARG00000005728	-0.672429	0.0006
ENSOARG00000012163	-0.672818	0.00205
ENSOARG00000005154	-0.67368	0.0001
ENSOARG00000017339	-0.675489	0.00055
ENSOARG00000010396	-0.675659	0.00165
ENSOARG00000016453	-0.676855	0.00045
ENSOARG00000005058	-0.677821	0.0001
ENSOARG00000003085	-0.678803	0.0009
ENSOARG00000001872	-0.67987	0.00105
ENSOARG00000002132	-0.683433	0.0006
ENSOARG00000001869	-0.684177	0.0008
ENSOARG00000017880	-0.68664	0.00055
ENSOARG00000006371	-0.687233	0.00025
ENSOARG00000002472	-0.687749	0.00025
ENSOARG00000009082	-0.688894	0.0001
ENSOARG00000021156	-0.689278	0.00105
ENSOARG00000020631	-0.689427	0.0002
ENSOARG00000020432	-0.689482	0.00035
ENSOARG00000013773	-0.690461	0.0002
ENSOARG00000004906	-0.692025	0.0001
ENSOARG00000016136	-0.693817	0.00095
ENSOARG00000003044	-0.694572	0.00055
ENSOARG00000000544	-0.697374	0.0025
ENSOARG00000015923	-0.697609	0.0023
ENSOARG00000009100	-0.703198	0.0002
ENSOARG00000006399	-0.704333	0.00045
ENSOARG00000018736	-0.705953	5e-05
ENSOARG00000012170	-0.706159	0.00265
ENSOARG00000008620	-0.707227	5e-05
ENSOARG00000003042	-0.707274	0.0002
ENSOARG00000015310	-0.711135	0.00015
ENSOARG00000002607	-0.713228	0.0007
ENSOARG00000012374	-0.716208	0.00505
ENSOARG00000011996	-0.717255	0.00295
ENSOARG00020024865	-0.717638	0.0012
ENSOARG00000006342	-0.717776	0.0008
ENSOARG00000016040	-0.718188	0.0029
ENSOARG00000010448	-0.72163	0.0018
ENSOARG00000012050	-0.723058	0.0036
ENSOARG00000003885	-0.723074	0.00065
ENSOARG00000013347	-0.723575	0.001
ENSOARG00000020682	-0.72481	0.00035
ENSOARG00000018749	-0.725026	5e-05
ENSOARG00000007970	-0.72595	0.00225
ENSOARG00000016483	-0.728303	0.00455
ENSOARG00000001374	-0.729358	0.00035
ENSOARG00000015505	-0.730526	0.00205
ENSOARG00000020185	-0.731997	0.0049
ENSOARG00000007766	-0.732276	0.0019
ENSOARG00000007687	-0.735557	5e-05
ENSOARG00000016144	-0.735992	0.00185
ENSOARG00000013331	-0.736959	0.0001
ENSOARG00000020288	-0.737929	0.0004
ENSOARG00000019063	-0.738993	5e-05
ENSOARG00000009228	-0.741985	0.0027
ENSOARG00000020828	-0.743404	0.0004
ENSOARG00000015262	-0.74416	0.0018
ENSOARG00000007950	-0.745302	0.00025
ENSOARG00000005238	-0.74654	0.0002
ENSOARG00000005839	-0.748715	0.00035
ENSOARG00000008616	-0.749421	0.0004
ENSOARG00000001699	-0.750463	5e-05
ENSOARG00000009939	-0.751035	5e-05
ENSOARG00000014901	-0.751258	5e-05
ENSOARG00000011117	-0.751281	5e-05
ENSOARG00000003648	-0.751686	0.0004
ENSOARG00000010140	-0.754498	0.0001
ENSOARG00000010411	-0.757183	5e-05
ENSOARG00000007958	-0.758189	0.0002
ENSOARG00000007382	-0.760012	5e-05
ENSOARG00000015138	-0.76496	0.00255
ENSOARG00000006914	-0.765296	0.0001
ENSOARG00000014960	-0.765428	0.0005
ENSOARG00000025184	-0.765627	0.00315
ENSOARG00000010845	-0.770406	0.0043
ENSOARG00000001680	-0.770671	0.00465
ENSOARG00000011311	-0.770945	0.0051
ENSOARG00000003070	-0.774364	5e-05
ENSOARG00000008281	-0.774437	5e-05
ENSOARG00000010493	-0.774603	0.0006
ENSOARG00000002951	-0.780207	0.0036
ENSOARG00000010368	-0.781378	5e-05
ENSOARG00000006212	-0.78267	0.0001
ENSOARG00000018548	-0.783029	5e-05
ENSOARG00020026362	-0.783878	0.00465
ENSOARG00000005291	-0.784324	5e-05
ENSOARG00000000732	-0.787485	0.00025
ENSOARG00000004292	-0.788808	5e-05
ENSOARG00000002173	-0.792453	0.0007
ENSOARG00000006156	-0.794963	0.0002
ENSOARG00000009510	-0.798576	0.0011
ENSOARG00000021167	-0.801653	0.002
ENSOARG00000002199	-0.802462	0.0006
ENSOARG00000014848	-0.802811	0.0004
ENSOARG00000012472	-0.806279	0.00065
ENSOARG00000016051	-0.807414	5e-05
ENSOARG00000005551	-0.80855	5e-05
ENSOARG00000006959	-0.812034	0.0004
ENSOARG00000007514	-0.813586	0.0006
ENSOARG00000005704	-0.814188	5e-05
ENSOARG00000006735	-0.814623	5e-05
ENSOARG00000003992	-0.814673	0.00455
ENSOARG00000014971	-0.817566	5e-05
ENSOARG00020009466	-0.817734	0.00105
ENSOARG00000016285	-0.818203	0.00025
ENSOARG00000018713	-0.820646	0.0001
ENSOARG00000006096	-0.822261	0.0054
ENSOARG00000011815	-0.825258	0.0049
ENSOARG00000008913	-0.825527	0.0006
ENSOARG00000003928	-0.826652	0.00115
ENSOARG00000015908	-0.8343	5e-05
ENSOARG00000021012	-0.835196	5e-05
ENSOARG00000018904	-0.835814	5e-05
ENSOARG00000010412	-0.836814	5e-05
ENSOARG00000007655	-0.837039	5e-05
ENSOARG00000000208	-0.839295	0.00205
ENSOARG00000015994	-0.841215	5e-05
ENSOARG00000020838	-0.841497	5e-05
ENSOARG00000013059	-0.84222	0.0017
ENSOARG00000010659	-0.842813	0.0034
ENSOARG00000010688	-0.844444	5e-05
ENSOARG00000011303	-0.844768	0.0004
ENSOARG00000007511	-0.845428	5e-05
ENSOARG00000011148	-0.845709	0.00015
ENSOARG00000015194	-0.848306	5e-05
ENSOARG00000020162	-0.848711	5e-05
ENSOARG00000005474	-0.849619	5e-05
ENSOARG00000010334	-0.849897	0.0002
ENSOARG00000000880	-0.857172	5e-05
ENSOARG00000007704	-0.857481	5e-05
ENSOARG00000005218	-0.858065	5e-05
ENSOARG00000002225	-0.859702	0.00055
ENSOARG00000008972	-0.861136	0.0007
ENSOARG00000002590	-0.861151	5e-05
ENSOARG00000002740	-0.861776	5e-05
ENSOARG00000000900	-0.863068	5e-05
ENSOARG00000014890	-0.869506	0.00515
ENSOARG00000018153	-0.869507	0.0005
ENSOARG00000009328	-0.870153	0.002
ENSOARG00000008808	-0.877236	5e-05
ENSOARG00000016848	-0.877814	0.0013
ENSOARG00000003870	-0.879637	0.00245
ENSOARG00000010723	-0.880321	0.0052
ENSOARG00000012395	-0.880999	0.00515
ENSOARG00000016341	-0.882967	0.0005
ENSOARG00000009248	-0.883709	5e-05
ENSOARG00000016773	-0.884883	0.00365
ENSOARG00000008181	-0.885536	0.0004
ENSOARG00000001316	-0.886106	0.001
ENSOARG00000008370	-0.886281	5e-05
ENSOARG00000005941	-0.891114	5e-05
ENSOARG00000011692	-0.892624	5e-05
ENSOARG00000002040	-0.892637	0.0002
ENSOARG00000006577	-0.893971	5e-05
ENSOARG00000014723	-0.894123	0.00055
ENSOARG00000006045	-0.896661	5e-05
ENSOARG00000007418	-0.896809	5e-05
ENSOARG00000012108	-0.898108	0.00075
ENSOARG00000016112	-0.898137	0.00025
ENSOARG00000000959	-0.903073	5e-05
ENSOARG00000003455	-0.904136	0.00025
ENSOARG00000020529	-0.905891	5e-05
ENSOARG00000014188	-0.908559	5e-05
ENSOARG00000007707	-0.909085	0.0025
ENSOARG00000000876	-0.909641	5e-05
ENSOARG00000015372	-0.909838	0.00485
ENSOARG00000007100	-0.91281	0.0005
ENSOARG00000006047	-0.915047	5e-05
ENSOARG00000011874	-0.916484	5e-05
ENSOARG00000007645	-0.917524	0.0012
ENSOARG00000006078	-0.920226	5e-05
ENSOARG00000005065	-0.924075	5e-05
ENSOARG00000002877	-0.925901	5e-05
ENSOARG00000012323	-0.927657	0.0046
ENSOARG00000015274	-0.928553	0.00025
ENSOARG00000004462	-0.930849	0.00025
ENSOARG00000020525	-0.935415	0.0029
ENSOARG00000004189	-0.937987	0.00065
ENSOARG00000006005	-0.938616	0.004
ENSOARG00000010625	-0.938672	5e-05
ENSOARG00000005036	-0.9412	5e-05
ENSOARG00000007735	-0.946907	0.00045
ENSOARG00000009230	-0.947801	0.00085
ENSOARG00000014209	-0.949832	0.00035
ENSOARG00000000355	-0.953387	5e-05
ENSOARG00000003122	-0.9549	0.0004
ENSOARG00000018621	-0.956226	0.00205
ENSOARG00020007271	-0.957425	0.0001
ENSOARG00000014659	-0.960602	5e-05
ENSOARG00000001117	-0.961513	0.0002
ENSOARG00000016667	-0.96334	5e-05
ENSOARG00000004078	-0.969997	5e-05
ENSOARG00000019924	-0.974989	0.0012
ENSOARG00000008101	-0.975082	0.0006
ENSOARG00000017475	-0.977709	5e-05
ENSOARG00000006692	-0.98843	5e-05
ENSOARG00020008417	-0.989602	5e-05
ENSOARG00000010726	-0.990179	5e-05
ENSOARG00000016541	-0.990238	0.00295
ENSOARG00000006449	-0.993519	0.00265
ENSOARG00000012375	-0.99714	5e-05
ENSOARG00000018738	-1.00137	5e-05
ENSOARG00000006493	-1.00178	0.0015
ENSOARG00000008454	-1.0057	5e-05
ENSOARG00000005728	-1.00637	5e-05
ENSOARG00000012163	-1.00734	5e-05
ENSOARG00000005154	-1.00927	5e-05
ENSOARG00000017339	-1.00963	0.004
ENSOARG00000010396	-1.01918	0.0001
ENSOARG00000016453	-1.02177	5e-05
ENSOARG00000005058	-1.02537	5e-05
ENSOARG00000003085	-1.02857	0.0026
ENSOARG00000001872	-1.02882	0.00145
ENSOARG00000002132	-1.03633	5e-05
ENSOARG00000001869	-1.03793	5e-05
ENSOARG00000017880	-1.03889	5e-05
ENSOARG00000006371	-1.03967	5e-05
ENSOARG00000002472	-1.04248	5e-05
ENSOARG00000009082	-1.05088	5e-05
ENSOARG00000021156	-1.05167	0.00025
ENSOARG00000020631	-1.05992	5e-05
ENSOARG00000020432	-1.06796	0.0014
ENSOARG00000013773	-1.06963	0.0007
ENSOARG00000004906	-1.07115	0.0018
ENSOARG00000016136	-1.07259	0.00445
ENSOARG00000003044	-1.07272	0.0032
ENSOARG00000000544	-1.07347	5e-05
ENSOARG00000015923	-1.07505	0.00475
ENSOARG00000009100	-1.07575	5e-05
ENSOARG00000006399	-1.07844	5e-05
ENSOARG00000018736	-1.08065	5e-05
ENSOARG00000012170	-1.08197	5e-05
ENSOARG00000008620	-1.08222	0.00055
ENSOARG00000003042	-1.08677	5e-05
ENSOARG00000015310	-1.10638	0.00015
ENSOARG00000002607	-1.10797	5e-05
ENSOARG00000012374	-1.11095	5e-05
ENSOARG00000011996	-1.1172	0.0009
ENSOARG00020024865	-1.12311	5e-05
ENSOARG00000006342	-1.12622	5e-05
ENSOARG00000016040	-1.12821	5e-05
ENSOARG00000010448	-1.12906	0.0001
ENSOARG00000012050	-1.12977	0.00485
ENSOARG00000003885	-1.13594	5e-05
ENSOARG00000013347	-1.13752	0.002
ENSOARG00000020682	-1.13794	0.0003
ENSOARG00000018749	-1.14047	0.00135
ENSOARG00000007970	-1.15344	0.0019
ENSOARG00000016483	-1.15557	5e-05
ENSOARG00000001374	-1.15632	5e-05
ENSOARG00000015505	-1.16037	0.0015
ENSOARG00000020185	-1.16168	5e-05
ENSOARG00000007766	-1.16286	0.0005
ENSOARG00000007687	-1.16546	0.0017
ENSOARG00000016144	-1.16697	5e-05
ENSOARG00000013331	-1.16723	5e-05
ENSOARG00000020288	-1.16763	5e-05
ENSOARG00000019063	-1.17323	0.0005
ENSOARG00000019064	-1.17394	5e-05
ENSOARG00000019065	-1.1765	5e-05
ENSOARG00000019066	-1.17657	5e-05
ENSOARG00000019067	-1.17825	5e-05
ENSOARG00000019068	-1.1816	0.0001
ENSOARG00000019069	-1.18321	5e-05
ENSOARG00000019070	-1.18513	0.00085
ENSOARG00000019071	-1.19505	5e-05
ENSOARG00000019072	-1.20051	5e-05
ENSOARG00000019073	-1.20398	5e-05
ENSOARG00000019074	-1.20518	5e-05
ENSOARG00000019075	-1.20921	5e-05
ENSOARG00000019076	-1.21233	5e-05
ENSOARG00000019077	-1.21981	5e-05
ENSOARG00000019078	-1.22734	0.00595
ENSOARG00000019079	-1.22886	5e-05
ENSOARG00000019080	-1.23884	0.0014
ENSOARG00000019081	-1.24649	0.0011
ENSOARG00000019082	-1.24942	5e-05
ENSOARG00000019083	-1.25805	0.00045
ENSOARG00000019084	-1.26234	5e-05
ENSOARG00000019085	-1.26391	0.00325
ENSOARG00000019086	-1.26405	5e-05
ENSOARG00000019087	-1.27215	0.00145
ENSOARG00000019088	-1.27299	0.0001
ENSOARG00000019089	-1.28941	5e-05
ENSOARG00000019090	-1.29169	5e-05
ENSOARG00000019091	-1.2966	5e-05
ENSOARG00000019092	-1.29694	5e-05
ENSOARG00000019093	-1.30035	5e-05
ENSOARG00000019094	-1.31468	5e-05
ENSOARG00000019095	-1.31894	5e-05
ENSOARG00000019096	-1.32297	5e-05
ENSOARG00000019097	-1.33217	5e-05
ENSOARG00000019098	-1.33278	5e-05
ENSOARG00000019099	-1.33299	5e-05
ENSOARG00000019100	-1.33638	0.0029
ENSOARG00000019101	-1.33822	0.00015
ENSOARG00000019102	-1.34033	0.00405
ENSOARG00000019103	-1.34184	5e-05
ENSOARG00000019104	-1.34513	5e-05
ENSOARG00000019105	-1.35039	5e-05
ENSOARG00000019106	-1.35317	5e-05
ENSOARG00000019107	-1.35376	0.0001
ENSOARG00000019108	-1.35496	0.0018
ENSOARG00000019109	-1.35762	5e-05
ENSOARG00000019110	-1.36118	5e-05
ENSOARG00000019111	-1.36491	0.001
ENSOARG00000019112	-1.36524	5e-05
ENSOARG00000019113	-1.36712	0.0009
ENSOARG00000019114	-1.36976	5e-05
ENSOARG00000019115	-1.38564	0.00025
ENSOARG00000019116	-1.40077	0.00225
ENSOARG00000019117	-1.41254	5e-05
ENSOARG00000019118	-1.41289	5e-05
ENSOARG00000019119	-1.41291	5e-05
ENSOARG00000019120	-1.41391	5e-05
ENSOARG00000019121	-1.41797	5e-05
ENSOARG00000019122	-1.42012	5e-05
ENSOARG00000019123	-1.42152	5e-05
ENSOARG00000019124	-1.42283	5e-05
ENSOARG00000019125	-1.4242	5e-05
ENSOARG00000019126	-1.42586	5e-05
ENSOARG00000019127	-1.42668	5e-05
ENSOARG00000019128	-1.43225	5e-05
ENSOARG00000019129	-1.43623	5e-05
ENSOARG00000019130	-1.44179	5e-05
ENSOARG00000019131	-1.44333	5e-05
ENSOARG00000019132	-1.44696	5e-05
ENSOARG00000019133	-1.46794	0.0002
ENSOARG00000019134	-1.47952	0.00025
ENSOARG00000019135	-1.48248	0.0001
ENSOARG00000019136	-1.49367	0.00035
ENSOARG00000019137	-1.4992	0.0005
ENSOARG00000019138	-1.50041	5e-05
ENSOARG00000019139	-1.51745	5e-05
ENSOARG00000019140	-1.5244	5e-05
ENSOARG00000019141	-1.52731	5e-05
ENSOARG00000019142	-1.54134	5e-05
ENSOARG00000019143	-1.54418	5e-05
ENSOARG00000019144	-1.55017	0.0022
ENSOARG00000019145	-1.553	0.0005
NR_129534	-4.00822	0.0012
NR_037684	-3.75776	0.00165
NR_030868	-3.46149	5e-05
NR_003096	-3.17386	0.0003
NR_031314	-2.65587	5e-05
NR_031062	-2.65516	0.0006
NR_132275	-2.35933	0.0055
NR_036646	-2.33017	0.0034
NR_130174	-2.17536	5e-05
NR_036364	-2.14975	5e-05
NR_003097	-2.11709	5e-05
NR_030822	-1.98228	5e-05
NR_045138	-1.58313	5e-05
NR_073586	-1.51487	5e-05
NR_038195	1.76043	0.00035
NR_046267	1.93337	0.00015
NR_131934	2.30878	5e-05
NR_038119	2.77867	5e-05
NR_024196	3.44573	5e-05
NR_030807	3.99876	0.0005
