# Supplementary material for: lncRNA–miRNA–mRNA ceRNA Network Involved in Sheep Prolificacy: An Integrated Approach
Source: Genes (Basel). 2022 Jul 22;13(8):1295. doi: 10.3390/genes13081295 (PMC9332185; doi:10.3390/genes13081295)
Supplement: Supplementary file 1 [file genes-13-01295-s001.zip › Supplementary Table S4.xlsx]

## Sheet: Sheet1
Symbol	log2(fold_change)	p_value	RNA
ABCC5	-2.69599	5e-05	mRNA
ABCG1	1.94091	0.00015	mRNA
ACAP1	-2.11341	0.00015	mRNA
ACAP3	-1.70026	5e-05	mRNA
ACKR1	2.29927	0.0019	mRNA
ACTA1	2.82113	0.00015	mRNA
ADAMTS10	-2.20789	5e-05	mRNA
ADAMTS14	1.94589	0.00185	mRNA
ADAMTS6	-2.38958	5e-05	mRNA
AGER	-2.67718	0.0019	mRNA
AGR2	6.89914	5e-05	mRNA
ALDOB	3.18317	5e-05	mRNA
ALS2CL	-2.10601	5e-05	mRNA
AMT	-4.95202	5e-05	mRNA
AMY2B	-3.48403	0.0005	mRNA
ANKRD1	3.66282	5e-05	mRNA
AOC2	-1.99223	0.00145	mRNA
AP1M2	4.13097	0.0056	mRNA
APBB3	-2.53409	5e-05	mRNA
ASB11	-2.09946	0.00035	mRNA
ATAT1	-1.62952	0.0055	mRNA
ATF3	2.00071	5e-05	mRNA
ATG16L2	-2.05322	0.00015	mRNA
ATP2A1	-4.6211	0.00225	mRNA
AVP	2.60825	0.00525	mRNA
BCL2L15	3.26917	0.00075	mRNA
BMP2	2.09109	5e-05	mRNA
BPI	4.90721	5e-05	mRNA
BPIFB1	4.54856	0.0053	mRNA
BTC	1.89666	0.0032	mRNA
C18H19ORF33	2.80203	0.0001	mRNA
C1QTNF3	2.29141	5e-05	mRNA
C3	1.70835	5e-05	mRNA
C3H1ORF210	2.71338	0.0058	mRNA
C4BPA	2.93537	0.0014	mRNA
C8G	-2.92087	5e-05	mRNA
C9	4.18734	0.00045	mRNA
CA4	1.83588	5e-05	mRNA
CABYR	-3.2626	0.00095	mRNA
CAPN3	-2.54101	0.00225	mRNA
CBLN3	-2.14494	0.0008	mRNA
CCDC77	-1.75861	0.0006	mRNA
CCL11	2.68791	0.00175	mRNA
CCNL2	-1.72575	5e-05	mRNA
CD1E	1.7197	0.0055	mRNA
CDH1	1.63849	5e-05	mRNA
CDK3	-4.01932	5e-05	mRNA
CEACAM1	-1.57279	0.0012	mRNA
CFB	1.84663	5e-05	mRNA
CFI	2.10144	5e-05	mRNA
CH25H	1.90224	5e-05	mRNA
CHDH	-2.29681	0.00315	mRNA
CHGA	6.68444	0.00015	mRNA
CHST4	5.62888	0.003	mRNA
CKB	1.54001	5e-05	mRNA
CKMT1B	4.9738	5e-05	mRNA
CLASRP	-2.32628	5e-05	mRNA
CLCA1	5.73735	5e-05	mRNA
CLDN11	1.66338	5e-05	mRNA
CLDN3	4.13933	0.00145	mRNA
CLDN4	2.48988	0.0051	mRNA
CLDN7	4.0028	0.00025	mRNA
CLK4	-1.51745	5e-05	mRNA
CNN1	1.79052	5e-05	mRNA
CNTFR	1.58646	0.0015	mRNA
CNTNAP1	-1.63631	5e-05	mRNA
COL4A3	-1.5244	5e-05	mRNA
CRABP2	1.98224	5e-05	mRNA
CREBZF	-1.69802	5e-05	mRNA
CRYAB	1.78075	5e-05	mRNA
CSNK1B	-3.01188	5e-05	mRNA
CSRP3	5.2197	5e-05	mRNA
CXCL14	4.24576	5e-05	mRNA
CXCL17	4.94605	5e-05	mRNA
CYP17A1	1.9961	5e-05	mRNA
CYP2C87	2.45554	0.0046	mRNA
CYP3A4	2.57041	0.0022	mRNA
DAPP1	1.86961	0.00015	mRNA
DDN	4.00289	0.00145	mRNA
DES	1.96191	5e-05	mRNA
DHRS9	2.78366	0.0028	mRNA
DPT	1.52501	5e-05	mRNA
DSG2	4.10493	0.00015	mRNA
DUSP2	2.01128	0.00395	mRNA
EBD	8.71926	5e-05	mRNA
ELF3	2.74298	0.00075	mRNA
ENO2	1.85863	0.0031	mRNA
ENPP1	1.80834	5e-05	mRNA
EPCAM	5.66552	5e-05	mRNA
ERBB3	3.15775	5e-05	mRNA
ESPNL	-2.5231	0.00085	mRNA
FABP7	1.79206	0.00245	mRNA
FAM216B	1.59037	0.00105	mRNA
FAM84A	2.04727	0.0008	mRNA
FBP2	3.74633	0.00475	mRNA
FUT6	4.87931	0.00095	mRNA
GABBR1	-1.95208	5e-05	mRNA
GAL	5.77017	0.00275	mRNA
GCNT3	1.95232	0.00325	mRNA
GIGYF1	-1.98463	5e-05	mRNA
GNAT1	-2.8445	5e-05	mRNA
GNB3	-3.32892	5e-05	mRNA
GP2	2.97742	5e-05	mRNA
GPRC5A	3.55583	0.0002	mRNA
GPX2	5.80633	5e-05	mRNA
GREM1	2.90305	0.00415	mRNA
GZMA	2.00742	5e-05	mRNA
HAUS5	-1.8244	5e-05	mRNA
HCRTR1	-1.75525	0.00105	mRNA
HECTD2	-1.553	0.0005	mRNA
HEPACAM2	3.3948	0.001	mRNA
HMGA1	2.0418	5e-05	mRNA
HNF4A	5.81226	0.00265	mRNA
HOXD4	-3.20193	5e-05	mRNA
HPGD	2.51375	5e-05	mRNA
HSD17B1	1.69851	0.0033	mRNA
HSF4	-3.23204	5e-05	mRNA
HSPB8	1.60315	5e-05	mRNA
IFI47	1.52556	5e-05	mRNA
IL1RN	3.37103	5e-05	mRNA
INHBA	1.52557	5e-05	mRNA
INHBB	1.62791	5e-05	mRNA
ITGA2B	-1.85411	0.00035	mRNA
KHDRBS3	1.87496	0.00135	mRNA
KIFC2	-2.72867	5e-05	mRNA
KLF5	3.05161	5e-05	mRNA
KLHL17	-2.75048	5e-05	mRNA
KRT18	1.92619	5e-05	mRNA
KRT19	4.18253	5e-05	mRNA
LENG8	-3.97077	5e-05	mRNA
LGALS4	3.87531	5e-05	mRNA
LOC512684	-1.64224	5e-05	mRNA
LOC781494	-1.98085	5e-05	mRNA
LRRC71	-2.22018	5e-05	mRNA
LTF	1.57292	5e-05	mRNA
LUC7L	-1.84897	5e-05	mRNA
LY6G5B	-2.53727	0.0007	mRNA
MAP3K12	-1.66099	5e-05	mRNA
MAP3K14	-1.58634	0.00165	mRNA
MAPK15	-1.71115	0.0018	mRNA
MAPT	-1.55017	0.0022	mRNA
MASP2	-1.99088	5e-05	mRNA
MIIP	-2.25435	5e-05	mRNA
MISP	3.42727	0.00325	mRNA
MLXIPL	-2.24056	5e-05	mRNA
MPZL2	1.67574	0.0057	mRNA
M-SAA3.2	4.4138	5e-05	mRNA
MSS51	-1.866	0.00175	mRNA
MSTN	2.23006	0.00025	mRNA
MYB	3.03095	0.0006	mRNA
MYO1A	3.47193	0.00045	mRNA
MZF1	-1.99388	5e-05	mRNA
REG4	5.54115	5e-05	mRNA
LAP	5.1141	0.0003	mRNA
FABP2	4.57258	0.00345	mRNA
MSMB	3.1852	0.00025	mRNA
ST14	3.17864	0.00015	mRNA
LOXL4	2.96829	5e-05	mRNA
DEFB13	2.76064	0.0022	mRNA
NRCAM	2.59332	5e-05	mRNA
SHROOM3	2.46482	0.0005	mRNA
CYP2S1	2.34371	0.0008	mRNA
PCP4	2.03669	0.00235	mRNA
ACTG2	1.98706	5e-05	mRNA
DOK5	1.75136	0.00475	mRNA
C5	1.58262	0.00415	mRNA
SERTM1	1.57649	0.00115	mRNA
LOC524810	1.54987	5e-05	mRNA
SREK1	-1.54418	5e-05	mRNA
ARGLU1	-1.60367	5e-05	mRNA
TNFRSF10D	-1.73599	5e-05	mRNA
RTEL1	-1.79571	5e-05	mRNA
LPIN1	-1.81237	5e-05	mRNA
SLC25A37	-1.99657	5e-05	mRNA
CLK1	-2.21915	5e-05	mRNA
STK19	-2.34862	5e-05	mRNA
FBXW12	-2.4424	5e-05	mRNA
COL27A1	-2.67577	5e-05	mRNA
PNISR	-2.89076	5e-05	mRNA
NAPB	-1.67793	0.00015	mRNA
NAT9	-1.70148	5e-05	mRNA
NDP	1.64989	5e-05	mRNA
NFKBID	-1.96558	0.0007	mRNA
NKPD1	-1.82031	0.003	mRNA
NOXA1	-2.75094	0.00255	mRNA
NRBP2	-2.23564	5e-05	mRNA
OCLN	1.51092	0.0004	mRNA
OGT	-1.79255	5e-05	mRNA
OLR1	1.73384	5e-05	mRNA
OSBPL7	-2.18452	0.00295	mRNA
PAQR7	2.0737	5e-05	mRNA
PARP6	-2.39916	5e-05	mRNA
PAXBP1	-1.52731	5e-05	mRNA
PERP	2.37126	5e-05	mRNA
PIGR	6.06462	5e-05	mRNA
PLA2G4B	-2.32136	0.00015	mRNA
PLAC8	3.61071	5e-05	mRNA
PLCB2	-2.02329	0.00185	mRNA
PLEK2	2.29992	0.0016	mRNA
PLPP2	1.66879	0.00015	mRNA
PLPP7	1.61071	5e-05	mRNA
PLS1	3.20047	0.0021	mRNA
PNN	-1.50041	5e-05	mRNA
PON3	2.36262	0.0003	mRNA
PPFIA4	-2.85085	5e-05	mRNA
PPP1R14D	4.18294	0.00425	mRNA
PRPF39	-2.00692	5e-05	mRNA
PRR15L	2.38895	0.00105	mRNA
PRSS8	3.96896	0.0003	mRNA
PUS10	-2.02657	5e-05	mRNA
PYY	3.39528	5e-05	mRNA
RBMX2	-2.01108	5e-05	mRNA
RGS9	-3.49844	0.0002	mRNA
RIPK4	2.01455	0.00175	mRNA
RPS6KA6	-1.62072	0.0006	mRNA
RPS6KL1	-2.07444	5e-05	mRNA
RSRP1	-2.02615	5e-05	mRNA
RYR1	-3.27785	5e-05	mRNA
SAA3	2.5323	5e-05	mRNA
SDS	1.50246	0.00055	mRNA
SECTM1A	3.04856	0.00185	mRNA
SELP	1.61554	5e-05	mRNA
SERPINA14	3.58977	5e-05	mRNA
SERPINB2	4.65213	5e-05	mRNA
SERPINE1	4.70179	5e-05	mRNA
SFRP2	1.98969	5e-05	mRNA
SHMT1	1.7841	0.0019	mRNA
SLC12A3	2.84943	0.0003	mRNA
SLC13A3	1.74859	5e-05	mRNA
SLC44A4	4.3266	0.0009	mRNA
SLC9A5	-3.8212	5e-05	mRNA
SP140L	-1.82885	0.00085	mRNA
SPATA7	-1.70923	0.0005	mRNA
SPEG	-2.13256	5e-05	mRNA
SPIB	1.95353	0.0046	mRNA
SPP1	3.53626	5e-05	mRNA
SPTSSB	3.71687	0.0018	mRNA
SRSF5	-1.54134	5e-05	mRNA
STMN2	3.73151	0.00515	mRNA
STRA6	2.13938	5e-05	mRNA
SUPT20H	-1.65597	5e-05	mRNA
SYNGAP1	-2.11005	5e-05	mRNA
TFF2	2.45083	5e-05	mRNA
TFF3	5.85277	5e-05	mRNA
TGM3	5.99545	0.0015	mRNA
TMPRSS2	5.13856	0.00205	mRNA
TNC	2.05871	5e-05	mRNA
TNFRSF25	-2.60613	0.00335	mRNA
TREM1	2.32595	0.0004	mRNA
TSPAN1	6.12242	5e-05	mRNA
TTC14	-1.59638	5e-05	mRNA
TTR	2.5238	0.0021	mRNA
TULP2	-2.55653	0.0008	mRNA
ULK3	-1.79683	5e-05	mRNA
UPF3B	-1.60237	0.0003	mRNA
VSIG8	-3.01768	0.0001	mRNA
WDR19	-1.65831	5e-05	mRNA
WFDC2	5.53604	5e-05	mRNA
XCL1	3.71393	5e-05	mRNA
XIRP1	4.54801	5e-05	mRNA
XPC	-1.63446	5e-05	mRNA
XRCC3	-1.63002	0.0034	mRNA
ZNF500	-2.934	0.00075	mRNA
ZNF784	-1.67774	0.00035	mRNA
BACE1-AS	-4.00822	0.0012	lncRNA
CAPN10-DT	-3.75776	0.00165	lncRNA
FABP6-AS1	-3.46149	5e-05	lncRNA
HNF4A-AS1	-3.17386	0.0003	lncRNA
MAP3K14-AS1	-2.65587	5e-05	lncRNA
PLCB2-AS1	-2.65516	0.0006	lncRNA
RPS6KA2-IT1	-2.35933	0.0055	lncRNA
ACTA2-AS1	-2.33017	0.0034	lncRNA
BMP7-AS1	-2.17536	5e-05	lncRNA
CAPN10-DT	-2.14975	5e-05	lncRNA
LINC01618	-2.11709	5e-05	lncRNA
DANCR	2.77867	5e-05	lncRNA
ADAMTS9-AS2	3.44573	5e-05	lncRNA
ILF3-DT	3.99876	0.0005	lncRNA
