# Supplementary material for: lncRNA–miRNA–mRNA ceRNA Network Involved in Sheep Prolificacy: An Integrated Approach
Source: Genes (Basel). 2022 Jul 22;13(8):1295. doi: 10.3390/genes13081295 (PMC9332185; doi:10.3390/genes13081295)
Supplement: Supplementary file 1 [file genes-13-01295-s001.zip › Supplementary Table S5.xlsx]

## Sheet: Sheet1
miRNAs	log2(fold_change)	p_value	baseMean	baseVar	allZero	dispGeneEst	dispFit	dispersion	dispIter	dispOutlier	dispMAP	Intercept	migroupF1.C	migroupF1.F	migroupFS.C	migroupFS.F	migroupTX.C	migroupTX.F	SE_Intercept	SE_migroupF1.C	SE_migroupF1.F	SE_migroupFS.C	SE_migroupFS.F	SE_migroupTX.C	SE_migroupTX.F	MLE_Intercept	MLE_migroup_F1.F_vs_F1.C	MLE_migroup_FS.C_vs_F1.C	MLE_migroup_FS.F_vs_F1.C	MLE_migroup_TX.C_vs_F1.C	MLE_migroup_TX.F_vs_F1.C	WaldStatistic_Intercept	WaldStatistic_migroupF1.C	WaldStatistic_migroupF1.F	WaldStatistic_migroupFS.C	WaldStatistic_migroupFS.F	WaldStatistic_migroupTX.C	WaldStatistic_migroupTX.F	WaldPvalue_Intercept	WaldPvalue_migroupF1.C	WaldPvalue_migroupF1.F	WaldPvalue_migroupFS.C	WaldPvalue_migroupFS.F	WaldPvalue_migroupTX.C	WaldPvalue_migroupTX.F	betaConv	betaIter	deviance	maxCooks
oar-let-7a	3.04856	0.00185	290603	8.9082e+09	FALSE	0.102818	0.422133	0.0838263	11	FALSE	0.0838263	18.1263	-0.202029	-0.0307275	0.125542	0.0448142	-0.0689334	0.131344	0.0708435	0.17217	0.140603	0.1586	0.134269	0.158601	0.13427	17.9085	0.185701	0.351105	0.264343	0.144573	0.354222	255.864	-1.17343	-0.21854	0.791562	0.333764	-0.434633	0.978207	0	0.240625	0.827008	0.428616	0.738558	0.663829	0.327972	TRUE	4	934.582	0.0659282
oar-let-7b	2.97251	5e-05	117354	4.16322e+09	FALSE	0.239068	0.422298	0.222737	8	FALSE	0.222737	16.7919	-0.0373383	-0.0427361	-0.126523	0.0491729	-0.207167	0.364601	0.114931	0.252195	0.213367	0.236074	0.20505	0.236074	0.205051	16.7469	-0.00272076	-0.102485	0.0992921	-0.196689	0.446765	146.104	-0.148053	-0.200294	-0.535949	0.239809	-0.877548	1.7781	0	0.882301	0.841251	0.591994	0.810478	0.380189	0.0753872	TRUE	4	901.288	0.0321505
oar-let-7c	-4.67109	5e-05	151175	4.97426e+09	FALSE	0.201684	0.422236	0.21878	9	FALSE	0.21878	17.1838	-0.0634466	-0.116482	-0.0582354	0.0432903	-0.0183744	0.213258	0.113919	0.250668	0.211879	0.234546	0.203586	0.234547	0.203586	17.1074	-0.05367	0.00865374	0.124022	0.0550004	0.311046	150.842	-0.25311	-0.549758	-0.24829	0.212639	-0.0783399	1.04751	0	0.800183	0.582485	0.80391	0.831608	0.937558	0.294866	TRUE	4	919.945	0.0269262
oar-let-7f	-1.56623	0.004	104864	8.50303e+08	FALSE	0.0535312	0.422331	0.055268	8	FALSE	0.055268	16.6589	-0.205198	-0.211372	0.222309	0.293508	0.109956	-0.209192	0.0575936	0.143132	0.115949	0.131359	0.110565	0.131362	0.110571	16.4432	-0.00182911	0.447116	0.516733	0.330186	0.00118245	289.249	-1.43363	-1.82297	1.69237	2.65461	0.837044	-1.89192	0	0.151676	0.0683075	0.0905746	0.00794011	0.402568	0.058501	TRUE	4	843.097	0.0927657
oar-miR-103	-1.83929	0.00205	5990.21	1.49855e+06	FALSE	0.0349713	0.427442	0.0364186	12	FALSE	0.0364186	12.5394	-0.0215672	-0.030887	-0.0912542	-0.155467	0.0958308	0.203352	0.0469001	0.118328	0.0953345	0.108261	0.0908078	0.108281	0.0908285	12.5171	-0.00918652	-0.0714282	-0.135804	0.120723	0.229095	267.364	-0.182266	-0.323986	-0.842912	-1.71205	0.885022	2.23885	0	0.855374	0.745949	0.399278	0.0868883	0.376145	0.0251654	TRUE	3	616.436	0.0582027
oar-miR-106b	2.94859	5e-05	142.488	2257.82	FALSE	0.0918305	0.649903	0.100718	11	FALSE	0.100718	7.14726	-0.0584489	0.061365	0.43176	0.0314248	-0.338396	-0.127701	0.0805135	0.192528	0.15794	0.175326	0.150473	0.178153	0.152224	7.08292	0.129229	0.529216	0.0973229	-0.301757	-0.069841	88.771	-0.303587	0.388533	2.46261	0.208841	-1.89947	-0.8389	0	0.761443	0.697621	0.013793	0.834573	0.0575023	0.401525	TRUE	5	379.307	0.0495834
oar-miR-107	2.01291	0.00535	1798.75	204051	FALSE	0.0624439	0.440073	0.0638342	8	FALSE	0.0638342	10.8077	-0.0684433	-0.00903195	-0.0861286	0.00388156	0.136251	0.0234775	0.0621601	0.153444	0.124606	0.140819	0.118805	0.140855	0.118953	10.7352	0.0631991	-0.0176968	0.0765362	0.215271	0.0967182	173.87	-0.446048	-0.0724839	-0.611627	0.0326718	0.96731	0.197368	0	0.655563	0.942217	0.540785	0.973936	0.333389	0.84354	TRUE	4	548.681	0.0381247
oar-miR-10a	1.81067	0.0006	78474.5	1.38331e+09	FALSE	0.224614	0.422435	0.288445	11	FALSE	0.288445	16.2624	0.11134	0.219308	-0.109407	-0.0803657	0.0328878	-0.173754	0.130545	0.273867	0.235145	0.258061	0.226594	0.258062	0.226596	16.4032	0.111623	-0.27373	-0.231897	-0.100867	-0.337902	124.573	0.406548	0.932649	-0.423958	-0.354668	0.127442	-0.7668	0	0.68434	0.351001	0.671596	0.722838	0.898591	0.443201	TRUE	4	880.238	0.136617
oar-miR-10b	-1.63678	0.00165	1.18203e+06	2.48689e+11	FALSE	0.138843	0.422049	0.148747	8	FALSE	0.148747	20.1457	0.0564892	-0.271781	0.546815	0.247748	-0.360045	-0.219215	0.0941445	0.217853	0.181013	0.20227	0.17339	0.20227	0.17339	20.2099	-0.357567	0.541576	0.200459	-0.464501	-0.298629	213.987	0.2593	-1.50145	2.70339	1.42885	-1.78002	-1.26429	0	0.795404	0.13324	0.00686361	0.153048	0.075073	0.206127	TRUE	5	1057.18	0.125955
oar-miR-125b	-1.95339	5e-05	193561	4.56358e+09	FALSE	0.120464	0.422189	0.185769	11	FALSE	0.185769	17.5454	-0.0212413	-0.0491811	0.248452	0.240167	-0.224055	-0.194132	0.105082	0.236701	0.1985	0.220691	0.190457	0.220692	0.190458	17.5205	-0.0291215	0.307131	0.285569	-0.230311	-0.18602	166.969	-0.089739	-0.247764	1.1258	1.261	-1.01524	-1.01929	0	0.928495	0.804317	0.260252	0.207308	0.309991	0.308067	TRUE	4	932.244	0.0900347
oar-miR-127	2.53447	0.0047	211829	3.40469e+09	FALSE	0.0488009	0.422174	0.052303	8	FALSE	0.052303	17.6611	0.0680429	0.238827	-0.42124	-0.231651	0.123195	0.222835	0.0560316	0.139576	0.112971	0.128051	0.107714	0.12805	0.107714	17.7325	0.174086	-0.508982	-0.308603	0.056626	0.156887	315.2	0.487499	2.11405	-3.28963	-2.15061	0.962085	2.06877	0	0.625905	0.034511	0.00100321	0.0315067	0.336007	0.0385677	TRUE	5	892.942	0.049712
oar-miR-133	1.95626	5e-05	3886.33	5.74036e+06	FALSE	0.354137	0.430376	0.356309	7	FALSE	0.356309	11.8717	-0.00245478	-0.454235	0.11907	-0.138868	-0.0258312	0.502326	0.144896	0.29072	0.2532	0.275655	0.244613	0.27567	0.244609	11.8684	-0.539339	0.153433	-0.158703	-0.0294	0.586213	81.9323	-0.00844377	-1.79398	0.431953	-0.567704	-0.0937034	2.05358	0	0.993263	0.0728168	0.665775	0.570236	0.925345	0.0400161	TRUE	6	662.434	0.0295063
oar-miR-134-3p	1.76217	0.0044	12.299	27.5771	FALSE	0.0781165	3.06211	0.126443	9	FALSE	0.126443	3.61633	0.251954	0.195085	-0.243169	0.0535972	-0.0185218	-0.238945	0.111271	0.244353	0.207203	0.228006	0.197567	0.230336	0.20812	3.91411	-0.0815141	-0.577541	-0.239264	-0.319129	-0.564374	32.5002	1.03111	0.941519	-1.0665	0.271286	-0.0804119	-1.14811	1.05999e-231	0.302489	0.346439	0.286198	0.786171	0.93591	0.250923	TRUE	6	220.99	0.0544819
oar-miR-134-5p	-1.69737	0.0025	65.1509	509.665	FALSE	0.0835886	0.920409	0.0968859	12	FALSE	0.0968859	6.04578	0.3345	0.286727	-0.00734626	-0.0904419	-0.0561718	-0.467264	0.0821079	0.193917	0.159894	0.178213	0.153502	0.180378	0.158584	6.41385	-0.0646754	-0.376009	-0.463227	-0.42895	-0.862154	73.6321	1.72497	1.79323	-0.0412219	-0.589191	-0.311412	-2.94647	0	0.0845337	0.0729354	0.967119	0.555733	0.755487	0.00321424	TRUE	5	323.148	0.103337
oar-miR-136	-2.07347	5e-05	14.0587	50.0418	FALSE	0.166448	2.73165	0.198971	11	FALSE	0.198971	3.8391	0.0291506	-0.143217	0.027044	-0.258858	0.026199	0.319684	0.126706	0.270136	0.233506	0.24794	0.223245	0.251902	0.221259	3.87529	-0.201129	-0.0041268	-0.328405	-0.00486641	0.321866	30.2992	0.107911	-0.613333	0.109075	-1.15953	0.104005	1.44484	1.17452e-201	0.914066	0.539656	0.913143	0.246241	0.917165	0.148502	TRUE	6	238.312	0.538252
oar-miR-143	4.18253	5e-05	636006	5.98668e+10	FALSE	0.104563	0.422072	0.111391	7	FALSE	0.111391	19.2521	-0.0507951	-0.461958	0.430335	-0.00717316	-0.149965	0.239567	0.0815786	0.194119	0.159724	0.179435	0.152732	0.179435	0.152732	19.196	-0.433393	0.521444	0.0485	-0.106345	0.307908	235.994	-0.26167	-2.89222	2.39828	-0.0469658	-0.83576	1.56855	0	0.793576	0.0038253	0.0164721	0.962541	0.40329	0.116754	TRUE	5	1001.5	0.0785615
oar-miR-148a	2.24848	5e-05	15444.4	4.02362e+07	FALSE	0.142806	0.424124	0.13744	6	FALSE	0.13744	13.9164	0.142959	-0.157836	0.414267	0.0212197	-0.293432	-0.12717	0.0905539	0.211293	0.175062	0.195908	0.167595	0.195928	0.16761	14.0775	-0.3304	0.294796	-0.138469	-0.484663	-0.296325	153.681	0.67659	-0.901599	2.1146	0.126613	-1.49765	-0.75873	0	0.498666	0.36727	0.0344636	0.899246	0.134224	0.448014	TRUE	5	734.482	0.204438
oar-miR-150	1.89686	0.0003	2359.16	1.1665e+06	FALSE	0.198356	0.435785	0.185532	7	FALSE	0.185532	11.1731	0.0611583	-0.191582	-0.337991	0.197501	0.129763	0.141157	0.105146	0.236814	0.198636	0.220782	0.190523	0.220769	0.190582	11.2448	-0.282222	-0.456951	0.142744	0.0758645	0.0816136	106.263	0.258255	-0.964487	-1.53088	1.03662	0.587778	0.740659	0	0.79621	0.334802	0.125799	0.299911	0.556681	0.4589	TRUE	5	606.13	0.097515
oar-miR-152	-1.52772	0.0032	581.942	22676.9	FALSE	0.0546087	0.477818	0.0593677	10	FALSE	0.0593677	9.17044	-0.103498	0.275405	0.107402	-0.0785666	-0.136839	-0.0638976	0.0606169	0.150213	0.12152	0.137196	0.115995	0.137753	0.116485	9.06104	0.393664	0.221619	0.0286108	-0.0336545	0.0436649	151.285	-0.689008	2.26633	0.782835	-0.677327	-0.993366	-0.548549	0	0.490818	0.0234313	0.433724	0.498199	0.320532	0.583315	TRUE	4	463.064	0.0515384
oar-miR-154b-5p	-1.78748	0.00025	405.415	24760.9	FALSE	0.0991082	0.502113	0.104784	8	FALSE	0.104784	8.6126	0.0893341	0.161391	-0.596107	-0.206937	0.237556	0.314768	0.0801671	0.191365	0.157225	0.176949	0.150412	0.176443	0.150411	8.71082	0.0723144	-0.742751	-0.315515	0.158054	0.232203	107.433	0.466827	1.0265	-3.36881	-1.3758	1.34636	2.09271	0	0.640624	0.304656	0.000754929	0.168883	0.178186	0.0363747	TRUE	6	455.327	0.0365331
oar-miR-16b	3.18224	5e-05	74618.1	1.74749e+08	FALSE	0.0313703	0.422456	0.0326991	13	FALSE	0.0326991	16.1808	-0.110621	-0.0723488	0.0703799	0.0686613	0.0404996	0.00343813	0.0443478	0.112217	0.0903068	0.102672	0.0860137	0.102675	0.0860199	16.0668	0.0403738	0.186059	0.183675	0.155455	0.117465	364.861	-0.985778	-0.801144	0.685486	0.79826	0.394443	0.0399691	0	0.324242	0.423048	0.493037	0.42472	0.693254	0.968118	TRUE	4	799.165	0.15696
oar-miR-17-5p	2.0442	0.00015	321.546	26171.1	FALSE	0.260752	0.523003	0.266881	7	FALSE	0.266881	8.30934	-0.167217	0.191339	0.108517	0.0844819	-0.121136	-0.0959807	0.126447	0.268704	0.229592	0.252276	0.221005	0.252579	0.22143	8.09964	0.428151	0.339685	0.304677	0.0641196	0.101664	65.714	-0.622309	0.83339	0.430152	0.382262	-0.479595	-0.433459	0	0.533739	0.404625	0.667085	0.702267	0.631515	0.664681	TRUE	4	471.413	0.0666761
oar-miR-181a	1.83187	0.0017	472588	1.65112e+10	FALSE	0.0727451	0.42209	0.0807496	7	FALSE	0.0807496	18.8321	0.0573189	-0.0966884	-0.104671	0.242479	-0.0810811	-0.0173464	0.0695389	0.169402	0.138225	0.155991	0.131978	0.155991	0.131979	18.8937	-0.16242	-0.17254	0.189917	-0.147533	-0.0795908	270.814	0.338359	-0.699498	-0.671009	1.83726	-0.51978	-0.131433	0	0.735092	0.484241	0.502215	0.0661708	0.603217	0.895433	TRUE	4	969.074	0.0672751
oar-miR-191	-1.61631	0.003	189016	6.53626e+08	FALSE	0.0182891	0.422193	0.0231892	13	FALSE	0.0231892	17.5245	-0.0629181	0.0352397	-0.0456385	-0.0147372	0.0815908	0.00647316	0.0373579	0.0952582	0.0764413	0.0870453	0.0727738	0.0870464	0.0727763	17.4603	0.0999417	0.0178473	0.0493743	0.147261	0.0708124	469.098	-0.6605	0.461003	-0.524308	-0.202507	0.937326	0.088946	0	0.508933	0.644796	0.600065	0.83952	0.348591	0.929125	TRUE	3	855.039	0.0988428
oar-miR-194	-1.90964	5e-05	163.825	1896.41	FALSE	0.0567206	0.620223	0.063159	12	FALSE	0.063159	7.37211	0.0111758	-0.0528296	0.365992	-0.0986812	-0.14524	-0.0804128	0.0646125	0.159187	0.129672	0.143804	0.123136	0.146192	0.124557	7.384	-0.0666942	0.37209	-0.113743	-0.164648	-0.0949452	114.097	0.0702054	-0.407409	2.54507	-0.801402	-0.993486	-0.645592	0	0.94403	0.683707	0.0109256	0.422899	0.320473	0.518544	TRUE	5	373.866	0.177294
oar-miR-199a-3p	3.88791	0.00175	53485	1.10915e+08	FALSE	0.0387517	0.422628	0.0505489	12	FALSE	0.0505489	15.6997	-0.156584	0.0382659	0.174719	0.0710788	-0.0172642	-0.110207	0.0550965	0.13744	0.111184	0.126052	0.105997	0.126057	0.106006	15.5358	0.203222	0.345179	0.236674	0.146022	0.0511444	284.949	-1.13929	0.344167	1.38609	0.670573	-0.136955	-1.03963	0	0.254581	0.730721	0.165719	0.502493	0.891066	0.29851	TRUE	4	790.69	0.0199953
oar-miR-19b	2.14128	5e-05	88.2025	1857.34	FALSE	0.163418	0.790156	0.17391	10	FALSE	0.17391	6.45402	0.264734	-0.222163	0.511945	0.0741736	-0.505991	-0.122695	0.105294	0.236461	0.1998	0.21867	0.190153	0.222439	0.192169	6.76285	-0.553435	0.269726	-0.228352	-0.887595	-0.442298	61.2954	1.11956	-1.11192	2.34118	0.390072	-2.27474	-0.638477	0	0.2629	0.26617	0.0192232	0.696483	0.0229215	0.523163	TRUE	6	361.518	0.134292
oar-miR-200a	1.85838	0.0058	30.4629	203.301	FALSE	0.143841	1.48792	0.163921	11	FALSE	0.163921	4.8685	-0.0802841	0.443859	0.010418	0.174313	-0.396929	-0.151374	0.109214	0.245015	0.202367	0.223685	0.194445	0.230122	0.200254	4.77286	0.584021	0.107528	0.285429	-0.363104	-0.0710976	44.5777	-0.32767	2.19334	0.0465742	0.896468	-1.72486	-0.755912	0	0.743161	0.0282829	0.962853	0.370003	0.0845521	0.449702	TRUE	5	285.686	0.0236333
oar-miR-200b	-1.57643	0.0024	34.3211	277.683	FALSE	0.157976	1.3681	0.175337	11	FALSE	0.175337	5.01426	-0.446522	0.230395	0.0325182	0.200561	-0.175662	0.158712	0.111446	0.251746	0.207169	0.227328	0.197742	0.231171	0.200783	4.47231	0.79723	0.579303	0.761107	0.339068	0.716688	44.9926	-1.7737	1.11211	0.143045	1.01426	-0.759878	0.790465	0	0.0761129	0.266089	0.886255	0.310459	0.447328	0.429256	TRUE	6	295.374	0.078471
oar-miR-200c	-1.85717	5e-05	15.9907	163.049	FALSE	0.48237	2.4526	0.515719	9	FALSE	0.515719	3.9241	0.229028	0.412562	-0.461023	-0.631525	0.324603	0.126359	0.184996	0.323048	0.292163	0.312387	0.288492	0.310673	0.286797	4.27134	0.185854	-1.0279	-1.17303	0.106195	-0.185542	21.2118	0.708959	1.41209	-1.47581	-2.18906	1.04484	0.440586	7.43129e-100	0.47835	0.157922	0.139996	0.0285927	0.296098	0.659512	TRUE	8	267.196	0.115504
oar-miR-21	-2.48988	0.0051	9662.22	2.12271e+07	FALSE	0.226297	0.425382	0.212878	7	FALSE	0.212878	13.24	-0.0222394	0.235179	0.0769232	-0.47165	0.220419	-0.0386243	0.11242	0.248382	0.209654	0.23225	0.201409	0.232254	0.201412	13.2134	0.288062	0.115634	-0.492278	0.2814	-0.015805	117.773	-0.0895371	1.12175	0.331208	-2.34175	0.949042	-0.191768	0	0.928655	0.26197	0.740487	0.0191937	0.342599	0.847924	TRUE	5	714.527	0.0387516
oar-miR-218a	2.12299	0.0004	247.297	4243.08	FALSE	0.0617623	0.553323	0.0674366	9	FALSE	0.0674366	7.95905	-0.0691746	-0.218943	0.14812	0.095467	0.119708	-0.0751725	0.0655927	0.161395	0.131681	0.146865	0.124589	0.147535	0.125878	7.88527	-0.153601	0.22958	0.172383	0.199779	-0.00391162	121.341	-0.428604	-1.66268	1.00854	0.766257	0.811391	-0.597185	0	0.668211	0.0963773	0.313194	0.443524	0.417141	0.550384	TRUE	4	405.229	0.176366
oar-miR-221	1.85325	0.00145	3138.04	693009	FALSE	0.0660245	0.432369	0.0645906	8	FALSE	0.0645906	11.6279	-0.01435	-0.0769111	0.129468	-0.210331	0.138411	0.0337196	0.0623957	0.153921	0.125044	0.141326	0.119278	0.141377	0.119328	11.6127	-0.0643428	0.150882	-0.201454	0.160259	0.0499485	186.357	-0.0932302	-0.615071	0.91609	-1.76337	0.979023	0.282579	0	0.925721	0.538508	0.35962	0.077838	0.327569	0.7775	TRUE	4	589.991	0.117135
oar-miR-22-3p	-1.58517	0.0012	195378	7.80962e+09	FALSE	0.169677	0.422187	0.138191	11	FALSE	0.138191	17.5488	-0.199502	0.25469	-0.162928	-0.373791	0.35682	0.124721	0.0907773	0.211708	0.17543	0.196322	0.167961	0.196322	0.167961	17.3235	0.498439	0.0455539	-0.172647	0.61813	0.357927	193.317	-0.942345	1.45181	-0.829901	-2.22546	1.81752	0.742559	0	0.346016	0.146555	0.406595	0.0260504	0.069137	0.457749	TRUE	5	922.009	0.0302432
[truncated: 1 more columns]
