# Supplementary material for: lncRNA–miRNA–mRNA ceRNA Network Involved in Sheep Prolificacy: An Integrated Approach
Source: Genes (Basel). 2022 Jul 22;13(8):1295. doi: 10.3390/genes13081295 (PMC9332185; doi:10.3390/genes13081295)
Supplement: Supplementary file 1 [file genes-13-01295-s001.zip › Supplementary Table S6.xls]

## Sheet: sup 6
SUID	AverageShortestPathLength	BetweennessCentrality	cl1.Status	ClosenessCentrality	ClusteringCoefficient	Degree	Eccentricity	IsSingleNode	MCODE_Cluster	MCODE_Node_Status	MCODE_Score	name	NeighborhoodConnectivity	NumberOfDirectedEdges	NumberOfUndirectedEdges	PartnerOfMultiEdgedNodePairs	Radiality	selected	SelfLoops	shared name	Stress	TopologicalCoefficient
113	8.48869	0	Cluster	0.117804	0	1	12	FALSE		Unclustered	0	PACSIN1	2	1	0	0	0.375943	FALSE	0	PACSIN1	0	0
114	7.49321	0.00904977	Cluster	0.133454	0	2	11	FALSE		Unclustered	0.333333	DHRS9	1.5	2	0	0	0.458899	FALSE	0	DHRS9	1928	0.5
314	6.97738	0	Cluster	0.14332	1	2	11	FALSE	Cluster 12	Clustered	1	VPS35	2.5	2	0	0	0.501885	FALSE	0	VPS35	0	0.833333
315	6.97738	0	Cluster	0.14332	1	2	11	FALSE	Cluster 12	Clustered	1	VPS29	2.5	2	0	0	0.501885	FALSE	0	VPS29	0	0.833333
120	6.59276	0	Cluster	0.151682	0	1	12	FALSE	Cluster 7	Clustered	0	ST3GAL6	6	1	0	0	0.533937	FALSE	0	ST3GAL6	0	0
127	6.50679	0.0180173	Cluster	0.153686	0	2	10	FALSE		Unclustered	0.333333	RTEL1	2	2	0	0	0.541101	FALSE	0	RTEL1	3852	0.5
110	6.15837	0	Outlier	0.162381	0	1	11	FALSE		Unclustered	0	TSPAN12	2	1	0	0	0.570136	FALSE	0	TSPAN12	0	0
172	6.0724	0	Cluster	0.16468	0	1	11	FALSE		Unclustered	0	STMN2	2	1	0	0	0.5773	FALSE	0	STMN2	0	0
172	6.0724	0	Cluster	0.16468	0	1	11	FALSE		Unclustered	0	STMN2	2	1	0	0	0.5773	FALSE	0	STMN2	0	0
83	6.05882	0	Cluster	0.165049	0	1	11	FALSE	Cluster 15	Clustered	0	XCR1	3	1	0	0	0.578431	FALSE	0	XCR1	0	0
89	6.05882	0	Overlap	0.165049	0	2	11	FALSE	Cluster 15	Clustered	0.333333	HCRT	3	2	0	1	0.578431	FALSE	0	HCRT	0	0
214	6.00452	0	Cluster	0.166541	0	1	10	FALSE	Cluster 12	Clustered	0	PLCB2-AS1	4	1	0	0	0.582956	FALSE	0	SPTSSB	0	0
311	5.98643	0.0180173	Cluster	0.167045	0.333333	3	10	FALSE	Cluster 12	Clustered	1	VPS26A	2.66667	3	0	0	0.584465	FALSE	0	VPS26A	7836	0.466667
115	5.95475	0	Cluster	0.167933	0	1	10	FALSE		Unclustered	0	AOC2	3	1	0	0	0.587104	FALSE	0	AOC2	0	0
190	5.89593	0	Cluster	0.169609	1	2	10	FALSE	Cluster 10	Clustered	1	CREBZF	3	2	0	0	0.592006	FALSE	0	CREBZF	0	0.75
190	5.89593	0	Cluster	0.169609	1	2	10	FALSE	Cluster 10	Clustered	1	CREBZF	3	2	0	0	0.592006	FALSE	0	CREBZF	0	0.75
191	5.89593	0	Cluster	0.169609	1	2	10	FALSE	Cluster 10	Clustered	1	TTC14	3	2	0	0	0.592006	FALSE	0	TTC14	0	0.75
191	5.89593	0	Cluster	0.169609	1	2	10	FALSE	Cluster 10	Clustered	1	TTC14	3	2	0	0	0.592006	FALSE	0	TTC14	0	0.75
180	5.8914	6.17e-05	Cluster	0.169739	0	2	10	FALSE	Cluster 10	Clustered	0.333333	CLASRP	3	2	0	0	0.592383	FALSE	0	CLASRP	6	0.666667
180	5.8914	6.17e-05	Cluster	0.169739	0	2	10	FALSE	Cluster 10	Clustered	0.333333	CLASRP	3	2	0	0	0.592383	FALSE	0	CLASRP	6	0.666667
192	5.8733	0	Cluster	0.170262	0	1	11	FALSE	Cluster 11	Clustered	0	CHDH	4	1	0	0	0.593891	FALSE	0	CHDH	0	0
192	5.8733	0	Cluster	0.170262	0	1	11	FALSE	Cluster 11	Clustered	0	CHDH	4	1	0	0	0.593891	FALSE	0	CHDH	0	0
275	5.61538	0	Cluster	0.178082	1	2	11	FALSE	Cluster 7	Clustered	1	C1GALT1C1	6	2	0	0	0.615385	FALSE	0	C1GALT1C1	0	0.857143
107	5.61086	0	Cluster	0.178226	1	3	11	FALSE	Cluster 7	Seed	1.8	ST6GAL2	5.33333	3	0	0	0.615762	FALSE	0	ST6GAL2	0	0.761905
154	5.61086	0	Cluster	0.178226	1	3	11	FALSE	Cluster 7	Clustered	1.8	CHST4	5.33333	3	0	0	0.615762	FALSE	0	CHST4	0	0.761905
154	5.61086	0	Cluster	0.178226	1	3	11	FALSE	Cluster 7	Clustered	1.8	CHST4	5.33333	3	0	0	0.615762	FALSE	0	CHST4	0	0.761905
153	5.60633	1.371e-05	Cluster	0.17837	0.833333	4	11	FALSE	Cluster 7	Clustered	1.8	GAL3ST4	4.5	4	0	0	0.616139	FALSE	0	GAL3ST4	2	0.642857
153	5.60633	1.371e-05	Cluster	0.17837	0.833333	4	11	FALSE	Cluster 7	Clustered	1.8	GAL3ST4	4.5	4	0	0	0.616139	FALSE	0	GAL3ST4	2	0.642857
288	5.59729	0.00912519	Cluster	0.178658	0.4	6	11	FALSE	Cluster 7	Clustered	1.8	C1GALT1	3.16667	6	0	0	0.616893	FALSE	0	C1GALT1	1362	0.5
128	5.52941	0.0269025	Cluster	0.180851	0	2	9	FALSE	Cluster 16	Clustered	0.333333	MMS19	2.5	2	0	0	0.622549	FALSE	0	MMS19	5772	0.5
131	5.51131	0	Cluster	0.181445	0	1	10	FALSE		Unclustered	0	DES	3	1	0	0	0.624057	FALSE	0	DES	0	0
109	5.47964	0	Cluster	0.182494	0	1	10	FALSE		Unclustered	0	PUS10	3	1	0	0	0.626697	FALSE	0	PUS10	0	0
148	5.47964	0	Cluster	0.182494	0	1	10	FALSE		Unclustered	0	NME7	3	1	0	0	0.626697	FALSE	0	NME7	0	0
148	5.47964	0	Cluster	0.182494	0	1	10	FALSE		Unclustered	0	NME7	3	1	0	0	0.626697	FALSE	0	NME7	0	0
74	5.38009	0	Cluster	0.18587	0	1	10	FALSE	Cluster 13	Clustered	0	GALR2	7	1	0	0	0.634992	FALSE	0	GALR2	0	0
75	5.38009	0	Cluster	0.18587	0	1	10	FALSE	Cluster 13	Clustered	0	GALR1	7	1	0	0	0.634992	FALSE	0	GALR1	0	0
76	5.38009	0	Cluster	0.18587	0	1	10	FALSE	Cluster 13	Clustered	0	GALR3	7	1	0	0	0.634992	FALSE	0	GALR3	0	0
94	5.32127	0	Cluster	0.187925	0	1	10	FALSE	Cluster 14	Clustered	0	ENPP1	4	1	0	0	0.639894	FALSE	0	ENPP1	0	0
130	5.32127	0	Cluster	0.187925	0	1	10	FALSE	Cluster 14	Clustered	0	COLEC12	4	1	0	0	0.639894	FALSE	0	COLEC12	0	0
193	5.32127	0	Cluster	0.187925	0	1	9	FALSE		Unclustered	0	PIGR	2	1	0	0	0.639894	FALSE	0	PIGR	0	0
193	5.32127	0	Cluster	0.187925	0	1	9	FALSE		Unclustered	0	PIGR	2	1	0	0	0.639894	FALSE	0	PIGR	0	0
240	5.17195	0	Cluster	0.193351	0	1	10	FALSE		Unclustered	0	oar-miR-150	4	1	0	0	0.652338	FALSE	0	STRA6	0	0
161	5.1629	0.00904977	Outlier	0.19369	0	2	10	FALSE		Unclustered	0.333333	NDP	2.5	2	0	0	0.653092	FALSE	0	NDP	1466	0.5
161	5.1629	0.00904977	Outlier	0.19369	0	2	10	FALSE		Unclustered	0.333333	NDP	2.5	2	0	0	0.653092	FALSE	0	NDP	1466	0.5
72	5.11765	0	Outlier	0.195402	0	1	10	FALSE		Unclustered	0	GABBR2	2	1	0	0	0.656863	FALSE	0	GABBR2	0	0
206	5.08597	0	Cluster	0.196619	0	1	10	FALSE		Unclustered	0	ATP2A1	5	1	0	0	0.659502	FALSE	0	ATP2A1	0	0
206	5.08597	0	Cluster	0.196619	0	1	10	FALSE		Unclustered	0	ATP2A1	5	1	0	0	0.659502	FALSE	0	ATP2A1	0	0
146	5.08145	0	Cluster	0.196794	0	1	10	FALSE	Cluster 15	Clustered	0	SLC12A3	4	1	0	0	0.659879	FALSE	0	SLC12A3	0	0
146	5.08145	0	Cluster	0.196794	0	1	10	FALSE	Cluster 15	Clustered	0	SLC12A3	4	1	0	0	0.659879	FALSE	0	SLC12A3	0	0
171	5.07692	0.00904977	Cluster	0.19697	0	2	10	FALSE		Unclustered	0.333333	CHGA	3	2	0	0	0.660256	FALSE	0	CHGA	1460	0.5
171	5.07692	0.00904977	Cluster	0.19697	0	2	10	FALSE		Unclustered	0.333333	CHGA	3	2	0	0	0.660256	FALSE	0	CHGA	1460	0.5
229	5.06335	0.00904977	Overlap	0.197498	0.333333	3	10	FALSE	Cluster 15	Seed	1	oar-miR-107	2.66667	3	0	0	0.661388	FALSE	0	XCL1	2600	0.466667
238	5.06335	0.00904977	Overlap	0.197498	0.333333	4	10	FALSE	Cluster 15	Clustered	1	oar-miR-143	2.66667	4	0	1	0.661388	FALSE	0	HCRTR1	2600	0.466667
292	5.04072	7.199e-05	Overlap	0.198384	0	2	9	FALSE	Cluster 12	Clustered	0.333333	AMT	5	2	0	0	0.663273	FALSE	0	AMT	14	0.8
251	5.02715	0	Cluster	0.19892	1	2	9	FALSE	Cluster 12	Clustered	1	oar-miR-200b	5	2	0	0	0.664404	FALSE	0	SDS	0	0.625
213	5.00905	0.0358289	Cluster	0.199639	0.166667	4	9	FALSE	Cluster 12	Seed	1	MAP3K14-AS1	3	4	0	0	0.665913	FALSE	0	SPTLC1	15662	0.3125
159	4.99095	0	Outlier	0.200363	0	1	8	FALSE		Unclustered	0	CSRP3	2	1	0	0	0.667421	FALSE	0	CSRP3	0	0
159	4.99095	0	Outlier	0.200363	0	1	8	FALSE		Unclustered	0	CSRP3	2	1	0	0	0.667421	FALSE	0	CSRP3	0	0
252	4.95928	0.0104816	Cluster	0.201642	0	3	9	FALSE		Unclustered	0.3	oar-miR-200c	2	3	0	0	0.67006	FALSE	0	FBP2	3556	0.333333
165	4.93665	0	Outlier	0.202566	0	1	10	FALSE		Unclustered	0	TFF2	2	1	0	0	0.671946	FALSE	0	TFF2	0	0
165	4.93665	0	Outlier	0.202566	0	1	10	FALSE		Unclustered	0	TFF2	2	1	0	0	0.671946	FALSE	0	TFF2	0	0
249	4.93213	0	Cluster	0.202752	0	3	9	FALSE	Cluster 10	Clustered	0.333333	oar-miR-19b	7	3	0	1	0.672323	FALSE	0	UPF3B	0	0
220	4.9276	0	Cluster	0.202938	1	2	9	FALSE	Cluster 10	Clustered	1	DANCR	4.5	2	0	0	0.6727	FALSE	0	PRPF39	0	0.642857
221	4.9276	0	Cluster	0.202938	1	2	9	FALSE	Cluster 10	Clustered	1	ADAMTS9-AS2	4.5	2	0	0	0.6727	FALSE	0	LUC7L	0	0.642857
181	4.92308	0.00446318	Overlap	0.203125	0	2	9	FALSE	Cluster 10	Clustered	0.333333	CLK4	4.5	2	0	0	0.673077	FALSE	0	CLK4	1832	0.583333
181	4.92308	0.00446318	Overlap	0.203125	0	2	9	FALSE	Cluster 10	Clustered	0.333333	CLK4	4.5	2	0	0	0.673077	FALSE	0	CLK4	1832	0.583333
73	4.91855	0	Cluster	0.203312	0	1	10	FALSE	Cluster 11	Clustered	0	SLC6A4	7	1	0	0	0.673454	FALSE	0	SLC6A4	0	0
151	4.91855	0	Cluster	0.203312	0	1	9	FALSE		Unclustered	0	PLEK2	6	1	0	0	0.673454	FALSE	0	PLEK2	0	0
151	4.91855	0	Cluster	0.203312	0	1	9	FALSE		Unclustered	0	PLEK2	6	1	0	0	0.673454	FALSE	0	PLEK2	0	0
100	4.90498	0	Cluster	0.203875	0	1	10	FALSE		Unclustered	0	GP2	3	1	0	0	0.674585	FALSE	0	GP2	0	0
176	4.90498	0.0224805	Cluster	0.203875	0.166667	4	9	FALSE	Cluster 10	Seed	1	CLK1	3.25	4	0	0	0.674585	FALSE	0	CLK1	5508	0.34375
176	4.90498	0.0224805	Cluster	0.203875	0.166667	4	9	FALSE	Cluster 10	Seed	1	CLK1	3.25	4	0	0	0.674585	FALSE	0	CLK1	5508	0.34375
98	4.88235	0	Outlier	0.204819	0	1	8	FALSE		Unclustered	0	ACAP3	3	1	0	0	0.676471	FALSE	0	ACAP3	0	0
230	4.87783	0.00906623	Overlap	0.205009	0.333333	4	10	FALSE	Cluster 11	Seed	1	oar-miR-10a	4.75	4	0	0	0.676848	FALSE	0	PLA2G4B	3772	0.5
234	4.83258	0.00351503	Cluster	0.206929	0	2	9	FALSE		Unclustered	0.333333	oar-miR-133	4.5	2	0	0	0.680618	FALSE	0	GPX2	660	0.5
262	4.82805	0.0014929	Outlier	0.207123	0	2	9	FALSE		Unclustered	0.333333	LTF	3.5	2	0	0	0.680995	FALSE	0	LTF	294	0.5
183	4.81448	0	Overlap	0.207707	0	1	9	FALSE		Unclustered	0	OGT	4	1	0	0	0.682127	FALSE	0	OGT	0	0
183	4.81448	0	Overlap	0.207707	0	1	9	FALSE		Unclustered	0	OGT	4	1	0	0	0.682127	FALSE	0	OGT	0	0
257	4.80995	0.00167324	Overlap	0.207902	0	3	9	FALSE	Cluster 11	Clustered	0.3	CYP2S1	4.66667	3	0	0	0.682504	FALSE	0	CYP2S1	268	0.52381
152	4.79186	0.00162427	Cluster	0.208687	0	2	8	FALSE		Unclustered	0.333333	CKMT1B	2.5	2	0	0	0.684012	FALSE	0	CKMT1B	362	0.5
152	4.79186	0.00162427	Cluster	0.208687	0	2	8	FALSE		Unclustered	0.333333	CKMT1B	2.5	2	0	0	0.684012	FALSE	0	CKMT1B	362	0.5
97	4.66968	0	Cluster	0.214147	0	1	9	FALSE		Unclustered	0	LOC532205	9	1	0	0	0.694193	FALSE	0	LOC532205	0	0
126	4.64253	0	Cluster	0.2154	0	1	8	FALSE		Unclustered	0	APBB3	6	1	0	0	0.696456	FALSE	0	APBB3	0	0
289	4.62896	0.05314	Cluster	0.216031	0.4	6	10	FALSE	Cluster 7	Clustered	1.8	GCNT3	3.33333	6	0	0	0.697587	FALSE	0	GCNT3	8072	0.452381
264	4.58371	0	Cluster	0.218164	1	2	9	FALSE	Cluster 3	Clustered	1	MASP2	12.5	2	0	0	0.701357	FALSE	0	MASP2	0	0.833333
277	4.58371	0	Cluster	0.218164	1	2	8	FALSE	Cluster 11	Clustered	1	CNEP1R1	4	2	0	0	0.701357	FALSE	0	CNEP1R1	0	0.666667
186	4.56109	0.0357055	Cluster	0.219246	0.333333	3	8	FALSE	Cluster 16	Clustered	1	XPC	3.33333	3	0	0	0.703243	FALSE	0	XPC	7688	0.5
186	4.56109	0.0357055	Cluster	0.219246	0.333333	3	8	FALSE	Cluster 16	Clustered	1	XPC	3.33333	3	0	0	0.703243	FALSE	0	XPC	7688	0.5
259	4.55656	0	Cluster	0.219464	0	1	9	FALSE		Unclustered	0	AGER	4	1	0	0	0.70362	FALSE	0	AGER	0	0
86	4.54299	0	Cluster	0.22012	1	5	9	FALSE	Cluster 8	Seed	1.8	NFASC	4.66667	5	0	2	0.704751	FALSE	0	NFASC	0	0.777778
286	4.54299	0	Cluster	0.22012	1	6	9	FALSE	Cluster 8	Clustered	1.8	CNTNAP1	4.66667	6	0	2	0.704751	FALSE	0	CNTNAP1	0	0.777778
136	4.51584	0.00910462	Overlap	0.221443	0	3	9	FALSE		Unclustered	0.3	KRT19	3	3	0	0	0.707014	FALSE	0	KRT19	2212	0.4
143	4.50226	0	Cluster	0.222111	0	1	9	FALSE		Unclustered	0	gzmA	7	1	0	0	0.708145	FALSE	0	gzmA	0	0
155	4.48416	0.0180584	Overlap	0.223007	0	3	9	FALSE		Unclustered	0.3	NHP2	3	3	0	0	0.709653	FALSE	0	NHP2	5610	0.333333
155	4.48416	0.0180584	Overlap	0.223007	0	3	9	FALSE		Unclustered	0.3	NHP2	3	3	0	0	0.709653	FALSE	0	NHP2	5610	0.333333
85	4.46606	0	Cluster	0.223911	0	2	8	FALSE		Unclustered	0.333333	ASNS	9	2	0	1	0.711161	FALSE	0	ASNS	0	0
168	4.46606	0	Cluster	0.223911	0	1	8	FALSE		Unclustered	0	CH25H	9	1	0	0	0.711161	FALSE	0	CH25H	0	0
168	4.46606	0	Cluster	0.223911	0	1	8	FALSE		Unclustered	0	CH25H	9	1	0	0	0.711161	FALSE	0	CH25H	0	0
295	4.46606	0.00086577	Cluster	0.223911	0.466667	7	9	FALSE	Cluster 2|Cluster 3	Clustered	1.71429	CFI	8	7	0	1	0.711161	FALSE	0	CFI	164	0.373016
116	4.42986	0	Outlier	0.225741	0	1	9	FALSE		Unclustered	0	TGM3	6	1	0	0	0.714178	FALSE	0	TGM3	0	0
241	4.42081	1.645e-05	Overlap	0.226203	0.666667	3	9	FALSE	Cluster 11	Clustered	1	oar-miR-152	7	3	0	0	0.714932	FALSE	0	HSD17B1	4	0.538462
80	4.41629	0	Cluster	0.226434	1	12	9	FALSE	Cluster 2	Seed	4.5	C7	8.16667	12	0	6	0.715309	FALSE	0	C7	0	0.429825
81	4.41629	0	Cluster	0.226434	1	12	9	FALSE	Cluster 2	Clustered	4.5	C6	8.16667	12	0	6	0.715309	FALSE	0	C6	0	0.429825
82	4.41629	0	Cluster	0.226434	1	12	9	FALSE	Cluster 2	Clustered	4.5	C8A	8.16667	12	0	6	0.715309	FALSE	0	C8A	0	0.429825
84	4.41629	0	Cluster	0.226434	1	12	9	FALSE	Cluster 2	Clustered	4.5	C8B	8.16667	12	0	6	0.715309	FALSE	0	C8B	0	0.429825
285	4.41629	0	Cluster	0.226434	1	14	9	FALSE	Cluster 2	Clustered	4.5	C8G	8.16667	14	0	6	0.715309	FALSE	0	C8G	0	0.429825
202	4.40724	0	Cluster	0.226899	1	4	8	FALSE	Cluster 6	Seed	2.66667	CLDN11	6.5	4	0	0	0.716063	FALSE	0	CLDN11	0	0.65
202	4.40724	0	Cluster	0.226899	1	4	8	FALSE	Cluster 6	Seed	2.66667	CLDN11	6.5	4	0	0	0.716063	FALSE	0	CLDN11	0	0.65
239	4.39819	0	Outlier	0.227366	1	4	9	FALSE	Cluster 2|Cluster 3|Cluster 13	Seed	2.66667	oar-miR-148a	10.5	4	0	0	0.716817	FALSE	0	APLN	0	0.42
243	4.39819	0	Outlier	0.227366	1	4	9	FALSE	Cluster 2|Cluster 3|Cluster 13	Clustered	2.66667	oar-miR-16b	10.5	4	0	0	0.716817	FALSE	0	PYY	0	0.42
242	4.38462	0.0270259	Cluster	0.22807	0.285714	7	9	FALSE	Cluster 2|Cluster 3|Cluster 13	Clustered	2.66667	oar-miR-154b-5p	6	7	0	0	0.717949	FALSE	0	GAL	10830	0.253247
256	4.38462	0.00389991	Overlap	0.22807	0.3	5	9	FALSE	Cluster 11	Clustered	0.933333	oar-miR-22-3p	5	5	0	0	0.717949	FALSE	0	CYP3A28	1840	0.342857
296	4.33937	0.00014319	Cluster	0.230448	0.833333	6	9	FALSE	Cluster 3	Clustered	1.8	CFH	9.5	6	0	2	0.721719	FALSE	0	CFH	102	0.558824
297	4.33484	0	Cluster	0.230689	0	1	8	FALSE		Unclustered	0	PAI2	11	1	0	0	0.722097	FALSE	0	PAI2	0	0
167	4.32579	0	Cluster	0.231172	0	1	9	FALSE	Cluster 5	Clustered	0	HSPB8	8	1	0	0	0.722851	FALSE	0	HSPB8	0	0
167	4.32579	0	Cluster	0.231172	0	1	9	FALSE	Cluster 5	Clustered	0	HSPB8	8	1	0	0	0.722851	FALSE	0	HSPB8	0	0
194	4.32579	0.00904977	Cluster	0.231172	0	2	8	FALSE		Unclustered	0.333333	LOC524810	6	2	0	0	0.722851	FALSE	0	LOC524810	1782	0.5
194	4.32579	0.00904977	Cluster	0.231172	0	2	8	FALSE		Unclustered	0.333333	LOC524810	6	2	0	0	0.722851	FALSE	0	LOC524810	1782	0.5
261	4.32579	0.0180584	Overlap	0.231172	0.166667	5	9	FALSE	Cluster 14	Clustered	1	COL4A3	2.75	5	0	1	0.722851	FALSE	0	COL4A3	2854	0.321429
104	4.31674	0.0004268	Cluster	0.231656	0	2	9	FALSE	Cluster 5	Clustered	0.333333	TNFRSF25	5	2	0	0	0.723605	FALSE	0	TNFRSF25	126	0.571429
123	4.30769	0	Cluster	0.232143	0	1	9	FALSE		Unclustered	0	SHROOM3	8	1	0	0	0.724359	FALSE	0	SHROOM3	0	0
301	4.30769	0.0009323	Cluster	0.232143	0.333333	3	8	FALSE	Cluster 11	Clustered	1	CTDNEP1	3.66667	3	0	0	0.724359	FALSE	0	CTDNEP1	242	0.416667
99	4.28054	0.00011036	Overlap	0.233615	0	2	8	FALSE	Cluster 6	Clustered	0.333333	DSG2	6.5	2	0	0	0.726621	FALSE	0	DSG2	28	0.55
299	4.27149	0.00548887	Cluster	0.23411	0.333333	3	8	FALSE		Unclustered	1	KRT18	6	3	0	0	0.727376	FALSE	0	KRT18	1512	0.404762
138	4.26244	0.00062009	Cluster	0.234607	0	2	9	FALSE	Cluster 5	Clustered	0.333333	RIPK4	4.5	2	0	0	0.72813	FALSE	0	RIPK4	132	0.583333
205	4.24434	0.00446415	Cluster	0.235608	0.666667	3	7	FALSE	Cluster 16	Clustered	1	XRCC3	5	3	0	0	0.729638	FALSE	0	XRCC3	1290	0.454545
205	4.24434	0.00446415	Cluster	0.235608	0.666667	3	7	FALSE	Cluster 16	Clustered	1	XRCC3	5	3	0	0	0.729638	FALSE	0	XRCC3	1290	0.454545
156	4.22172	0	Cluster	0.23687	0	1	9	FALSE	Cluster 11	Clustered	0	FABP2	10	1	0	0	0.731523	FALSE	0	FABP2	0	0
156	4.22172	0	Cluster	0.23687	0	1	9	FALSE	Cluster 11	Clustered	0	FABP2	10	1	0	0	0.731523	FALSE	0	FABP2	0	0
157	4.22172	0	Cluster	0.23687	0	1	9	FALSE	Cluster 11	Clustered	0	CRABP2	10	1	0	0	0.731523	FALSE	0	CRABP2	0	0
157	4.22172	0	Cluster	0.23687	0	1	9	FALSE	Cluster 11	Clustered	0	CRABP2	10	1	0	0	0.731523	FALSE	0	CRABP2	0	0
291	4.19005	0.0159449	Cluster	0.238661	0	3	8	FALSE		Unclustered	0.3	ALDOB	5.33333	3	0	0	0.734163	FALSE	0	ALDOB	6168	0.393939
263	4.17647	0.0317095	Cluster	0.239437	0	5	9	FALSE	Cluster 11	Clustered	0.266667	TTR	3.75	5	0	1	0.735294	FALSE	0	TTR	5414	0.25
268	4.15385	0.00431448	Cluster	0.240741	0.5	5	9	FALSE	Cluster 3	Clustered	1.8	C4BPB	7.2	5	0	0	0.737179	FALSE	0	C4BPB	982	0.388889
137	4.13575	0	Cluster	0.241794	0	1	8	FALSE	Cluster 5	Clustered	0	SPIB	12	1	0	0	0.738688	FALSE	0	SPIB	0	0
187	4.13575	0	Cluster	0.241794	0	1	8	FALSE	Cluster 5	Clustered	0	MZF1	12	1	0	0	0.738688	FALSE	0	MZF1	0	0
187	4.13575	0	Cluster	0.241794	0	1	8	FALSE	Cluster 5	Clustered	0	MZF1	12	1	0	0	0.738688	FALSE	0	MZF1	0	0
294	4.1267	0	Overlap	0.242325	1	2	9	FALSE	Cluster 4	Clustered	1	RGS9BP	8	2	0	0	0.739442	FALSE	0	RGS9BP	0	0.571429
309	4.1267	0	Overlap	0.242325	1	3	9	FALSE	Cluster 4	Clustered	1	RGS9	8	3	0	1	0.739442	FALSE	0	RGS9	0	0.571429
231	4.12217	0.00904977	Outlier	0.242591	0	2	9	FALSE	Cluster 4	Clustered	0.333333	oar-miR-10b	7.5	2	0	0	0.739819	FALSE	0	GABBR1	2600	0.5
185	4.11765	4.114e-05	Overlap	0.242857	0	3	8	FALSE	Cluster 5	Clustered	0.3	SND1	8.66667	3	0	0	0.740196	FALSE	0	SND1	14	0.69697
185	4.11765	4.114e-05	Overlap	0.242857	0	3	8	FALSE	Cluster 5	Clustered	0.3	SND1	8.66667	3	0	0	0.740196	FALSE	0	SND1	14	0.69697
236	4.11312	0.00265929	Overlap	0.243124	0.5	4	9	FALSE	Cluster 9	Clustered	0.933333	oar-miR-134-5p	6.25	4	0	0	0.740573	FALSE	0	INHBB	800	0.347222
149	4.1086	0.00442205	Cluster	0.243392	0	4	8	FALSE	Cluster 5	Clustered	0.266667	TOM1	7	4	0	0	0.74095	FALSE	0	TOM1	3914	0.545455
149	4.1086	0.00442205	Cluster	0.243392	0	4	8	FALSE	Cluster 5	Clustered	0.266667	TOM1	7	4	0	0	0.74095	FALSE	0	TOM1	3914	0.545455
235	4.1086	0.00416131	Overlap	0.243392	0.3	5	9	FALSE	Cluster 9	Clustered	0.933333	oar-miR-134-3p	5.2	5	0	0	0.74095	FALSE	0	INHBA	978	0.294118
207	4.0905	0.0275853	Overlap	0.244469	0	5	9	FALSE	Cluster 9	Clustered	0.238095	RYR1	3.2	5	0	0	0.742459	FALSE	0	RYR1	4476	0.2
207	4.0905	0.0275853	Overlap	0.244469	0	5	9	FALSE	Cluster 9	Clustered	0.238095	RYR1	3.2	5	0	0	0.742459	FALSE	0	RYR1	4476	0.2
237	4.08597	0.0445907	Overlap	0.24474	0.166667	4	9	FALSE	Cluster 4|Cluster 15	Clustered	1	oar-miR-136	5.25	4	0	0	0.742836	FALSE	0	AVP	12968	0.279412
129	4.05882	0	Cluster	0.246377	1	2	8	FALSE	Cluster 4	Clustered	1	DUSP2	12	2	0	0	0.745098	FALSE	0	DUSP2	0	0.571429
274	4.05882	0.00241262	Cluster	0.246377	0.6	6	8	FALSE	Cluster 3	Clustered	2.47619	C4BPA	9.16667	6	0	0	0.745098	FALSE	0	C4BPA	626	0.381944
177	4.0543	0	Outlier	0.246652	0	1	9	FALSE	Cluster 5	Clustered	0	SFRP2	10	1	0	0	0.745475	FALSE	0	SFRP2	0	0
177	4.0543	0	Outlier	0.246652	0	1	9	FALSE	Cluster 5	Clustered	0	SFRP2	10	1	0	0	0.745475	FALSE	0	SFRP2	0	0
293	4.0543	0.0574866	Overlap	0.246652	0.0666667	6	8	FALSE	Cluster 5|Cluster 12	Clustered	1	SHMT1	5.66667	6	0	0	0.745475	FALSE	0	SHMT1	27374	0.333333
144	4.04977	0.00107961	Overlap	0.246927	0	3	8	FALSE	Cluster 11	Clustered	0.3	CCL11	4.66667	3	0	0	0.745852	FALSE	0	CCL11	274	0.366667
144	4.04977	0.00107961	Overlap	0.246927	0	3	8	FALSE	Cluster 11	Clustered	0.3	CCL11	4.66667	3	0	0	0.745852	FALSE	0	CCL11	274	0.366667
279	4.0362	0	Cluster	0.247758	0	1	8	FALSE	Cluster 5	Clustered	0	MLXIPL	10	1	0	0	0.746983	FALSE	0	MLXIPL	0	0
101	4.00452	0	Cluster	0.249718	0	1	7	FALSE		Unclustered	0	NFKBID	19	1	0	0	0.749623	FALSE	0	NFKBID	0	0
102	4.00452	0	Cluster	0.249718	0	1	7	FALSE		Unclustered	0	ESPNL	19	1	0	0	0.749623	FALSE	0	ESPNL	0	0
125	4.00452	0	Cluster	0.249718	0	1	7	FALSE		Unclustered	0	HEPACAM2	19	1	0	0	0.749623	FALSE	0	HEPACAM2	0	0
284	4	0.00896595	Cluster	0.25	0.535714	16	8	FALSE	Cluster 2	Clustered	4.5	C9	8	16	0	6	0.75	FALSE	0	C9	1780	0.298077
158	3.99548	0.00904977	Outlier	0.250283	0	2	7	FALSE		Unclustered	0.333333	ANKRD1	10	2	0	0	0.750377	FALSE	0	ANKRD1	2022	0.5
158	3.99548	0.00904977	Outlier	0.250283	0	2	7	FALSE		Unclustered	0.333333	ANKRD1	10	2	0	0	0.750377	FALSE	0	ANKRD1	2022	0.5
266	3.9819	0	Overlap	0.251136	1	3	8	FALSE	Cluster 1	Clustered	1.8	CNN1	10.3333	3	0	0	0.751508	FALSE	0	CNN1	0	0.645833
117	3.96833	0.00073144	Outlier	0.251995	0	2	9	FALSE	Cluster 4	Clustered	0.333333	PRR15L	8	2	0	0	0.75264	FALSE	0	PRR15L	76	0.5
142	3.95475	0.00895772	Cluster	0.25286	0	2	7	FALSE		Unclustered	0.333333	ASB11	10.5	2	0	0	0.753771	FALSE	0	ASB11	2148	0.5
124	3.95023	0	Cluster	0.25315	0	1	9	FALSE	Cluster 4	Clustered	0	WFDC2	20	1	0	0	0.754148	FALSE	0	WFDC2	0	0
179	3.95023	0	Cluster	0.25315	0	1	9	FALSE	Cluster 4	Clustered	0	LGALS4	20	1	0	0	0.754148	FALSE	0	LGALS4	0	0
179	3.95023	0	Cluster	0.25315	0	1	9	FALSE	Cluster 4	Clustered	0	LGALS4	20	1	0	0	0.754148	FALSE	0	LGALS4	0	0
280	3.95023	0	Cluster	0.25315	0	1	9	FALSE	Cluster 4	Clustered	0	BTC	20	1	0	0	0.754148	FALSE	0	BTC	0	0
164	3.94118	0.00904977	Outlier	0.253731	0	2	9	FALSE	Cluster 4	Clustered	0.333333	TFF3	10.5	2	0	0	0.754902	FALSE	0	TFF3	1998	0.5
164	3.94118	0.00904977	Outlier	0.253731	0	2	9	FALSE	Cluster 4	Clustered	0.333333	TFF3	10.5	2	0	0	0.754902	FALSE	0	TFF3	1998	0.5
248	3.93665	0.0718824	Cluster	0.254023	0.0476191	9	8	FALSE	Cluster 10	Clustered	1	oar-miR-199a-3p	3.71429	9	0	1	0.755279	FALSE	0	SRSF5	16594	0.166667
77	3.9276	0	Outlier	0.254608	1	4	8	FALSE		Unclustered	1	PLAU	8	4	0	2	0.756033	FALSE	0	PLAU	0	0.571429
93	3.9276	0	Outlier	0.254608	1	3	8	FALSE		Unclustered	1	SERPINB2	8	3	0	1	0.756033	FALSE	0	SERPINB2	0	0.571429
133	3.92308	0.00029743	Overlap	0.254902	0	2	8	FALSE		Unclustered	0.333333	SLC9A5	10	2	0	0	0.75641	FALSE	0	SLC9A5	200	0.642857
216	3.92308	0.00911451	Overlap	0.254902	0.533333	6	8	FALSE	Cluster 1	Clustered	2.66667	ACTA2-AS1	8.66667	6	0	0	0.75641	FALSE	0	PLS1	4564	0.5
247	3.92308	0.0232636	Overlap	0.254902	0.333333	6	9	FALSE		Unclustered	1.6	oar-miR-194	6.16667	6	0	0	0.75641	FALSE	0	CYP2C87	6146	0.26087
250	3.92308	0.0282746	Overlap	0.254902	0.190476	7	9	FALSE	Cluster 11	Clustered	0.857143	oar-miR-200a	5.14286	7	0	0	0.75641	FALSE	0	CYP3A4	7248	0.220779
132	3.9095	0.00780474	Overlap	0.255787	0	3	9	FALSE	Cluster 4|Cluster 9	Clustered	0.3	MSTN	8	3	0	0	0.757541	FALSE	0	MSTN	902	0.333333
233	3.9095	0.00914409	Cluster	0.255787	0	3	9	FALSE	Cluster 5|Cluster 14	Clustered	0.3	oar-miR-127	7	3	0	0	0.757541	FALSE	0	SPP1	1684	0.375
260	3.90498	0.00520719	Overlap	0.256083	0.333333	4	9	FALSE	Cluster 5|Cluster 14	Clustered	1	COL27A1	8	4	0	1	0.757919	FALSE	0	COL27A1	1128	0.403509
173	3.90045	0.00023938	Cluster	0.256381	0	2	9	FALSE	Cluster 4|Cluster 6	Clustered	0.333333	ELF3	14	2	0	0	0.758296	FALSE	0	ELF3	72	0.541667
173	3.90045	0.00023938	Cluster	0.256381	0	2	9	FALSE	Cluster 4|Cluster 6	Clustered	0.333333	ELF3	14	2	0	0	0.758296	FALSE	0	ELF3	72	0.541667
166	3.88688	0.017296	Outlier	0.257276	0	3	7	FALSE	Cluster 10	Clustered	0.3	CCNL2	9	3	0	0	0.759427	FALSE	0	CCNL2	3216	0.333333
166	3.88688	0.017296	Outlier	0.257276	0	3	7	FALSE	Cluster 10	Clustered	0.3	CCNL2	9	3	0	0	0.759427	FALSE	0	CCNL2	3216	0.333333
196	3.88688	0.00155226	Cluster	0.257276	0	3	9	FALSE	Cluster 5|Cluster 9	Clustered	0.333333	GREM1	9.5	3	0	1	0.759427	FALSE	0	GREM1	384	0.53125
196	3.88688	0.00155226	Cluster	0.257276	0	3	9	FALSE	Cluster 5|Cluster 9	Clustered	0.333333	GREM1	9.5	3	0	1	0.759427	FALSE	0	GREM1	384	0.53125
169	3.8733	0.00027958	Overlap	0.258178	0	2	7	FALSE		Unclustered	0.333333	CRYAB	8.5	2	0	0	0.760558	FALSE	0	CRYAB	120	0.535714
169	3.8733	0.00027958	Overlap	0.258178	0	2	7	FALSE		Unclustered	0.333333	CRYAB	8.5	2	0	0	0.760558	FALSE	0	CRYAB	120	0.535714
170	3.85973	0.00074077	Cluster	0.259086	0	2	9	FALSE	Cluster 4	Clustered	0.333333	GZMA	13.5	2	0	0	0.761689	FALSE	0	GZMA	318	0.568182
170	3.85973	0.00074077	Cluster	0.259086	0	2	9	FALSE	Cluster 4	Clustered	0.333333	GZMA	13.5	2	0	0	0.761689	FALSE	0	GZMA	318	0.568182
223	3.819	0.011088	Overlap	0.261848	0	4	8	FALSE	Cluster 5	Clustered	0.266667	oar-let-7a	5.25	4	0	0	0.765083	FALSE	0	MAPT	2118	0.265625
195	3.79186	0.020953	Overlap	0.263723	0.0666667	6	8	FALSE	Cluster 9	Clustered	1	FKBP1A	6.5	6	0	0	0.767345	FALSE	0	FKBP1A	4430	0.216049
195	3.79186	0.020953	Overlap	0.263723	0.0666667	6	8	FALSE	Cluster 9	Clustered	1	FKBP1A	6.5	6	0	0	0.767345	FALSE	0	FKBP1A	4430	0.216049
134	3.76018	0.00543736	Cluster	0.265945	0.5	4	8	FALSE	Cluster 1|Cluster 4	Clustered	1.8	SPEG	12	4	0	0	0.769985	FALSE	0	SPEG	1508	0.47
103	3.75113	0	Cluster	0.266586	0	1	9	FALSE	Cluster 4	Clustered	0	LOXL4	26	1	0	0	0.770739	FALSE	0	LOXL4	0	0
163	3.74661	0.0016879	Outlier	0.266908	0	2	9	FALSE	Cluster 4|Cluster 11	Clustered	0.333333	FABP7	15	2	0	0	0.771116	FALSE	0	FABP7	572	0.56
163	3.74661	0.0016879	Outlier	0.266908	0	2	9	FALSE	Cluster 4|Cluster 11	Clustered	0.333333	FABP7	15	2	0	0	0.771116	FALSE	0	FABP7	572	0.56
92	3.72851	0.00029083	Overlap	0.268204	0	2	9	FALSE	Cluster 1|Cluster 4	Clustered	0.333333	ACTG2	17	2	0	0	0.772624	FALSE	0	ACTG2	134	0.592593
188	3.71946	0.0074673	Overlap	0.268856	0.333333	3	9	FALSE	Cluster 4|Cluster 6	Clustered	1	EPCAM	12.3333	3	0	0	0.773379	FALSE	0	EPCAM	2096	0.413793
188	3.71946	0.0074673	Overlap	0.268856	0.333333	3	9	FALSE	Cluster 4|Cluster 6	Clustered	1	EPCAM	12.3333	3	0	0	0.773379	FALSE	0	EPCAM	2096	0.413793
270	3.70588	0.00062907	Cluster	0.269841	0.7	5	8	FALSE	Cluster 4|Cluster 5	Clustered	1.71429	MAP3K14	11.6	5	0	0	0.77451	FALSE	0	MAP3K14	216	0.3625
175	3.70136	0.0136746	Cluster	0.270171	0.1	5	9	FALSE	Cluster 5|Cluster 9	Clustered	1	FSTL3	6.2	5	0	0	0.774887	FALSE	0	FSTL3	2638	0.243478
175	3.70136	0.0136746	Cluster	0.270171	0.1	5	9	FALSE	Cluster 5|Cluster 9	Clustered	1	FSTL3	6.2	5	0	0	0.774887	FALSE	0	FSTL3	2638	0.243478
203	3.69683	0.00205709	Outlier	0.270502	0	2	9	FALSE	Cluster 4	Clustered	0.333333	PRSS8	14	2	0	0	0.775264	FALSE	0	PRSS8	346	0.5
203	3.69683	0.00205709	Outlier	0.270502	0	2	9	FALSE	Cluster 4	Clustered	0.333333	PRSS8	14	2	0	0	0.775264	FALSE	0	PRSS8	346	0.5
141	3.69231	0.00124409	Cluster	0.270833	0	2	7	FALSE	Cluster 4	Clustered	0.333333	KIFC2	16.5	2	0	0	0.775641	FALSE	0	KIFC2	822	0.574074
147	3.68778	0.0616207	Outlier	0.271166	0	2	9	FALSE	Cluster 4|Cluster 7	Clustered	0.333333	AP1M2	16	2	0	0	0.776018	FALSE	0	AP1M2	9394	0.5
147	3.68778	0.0616207	Outlier	0.271166	0	2	9	FALSE	Cluster 4|Cluster 7	Clustered	0.333333	AP1M2	16	2	0	0	0.776018	FALSE	0	AP1M2	9394	0.5
273	3.68778	0.0126345	Cluster	0.271166	0.436364	11	8	FALSE	Cluster 2|Cluster 3	Clustered	3.57143	C4A	8.18182	11	0	0	0.776018	FALSE	0	C4A	4258	0.240642
208	3.68326	0.00133112	Cluster	0.271499	0.9	5	8	FALSE	Cluster 4|Cluster 6	Clustered	2.66667	CLDN3	10.2	5	0	0	0.776395	FALSE	0	CLDN3	768	0.34
208	3.68326	0.00133112	Cluster	0.271499	0.9	5	8	FALSE	Cluster 4|Cluster 6	Clustered	2.66667	CLDN3	10.2	5	0	0	0.776395	FALSE	0	CLDN3	768	0.34
211	3.68326	0.00133112	Cluster	0.271499	0.9	5	8	FALSE	Cluster 4|Cluster 6	Clustered	2.66667	FABP6-AS1	10.2	5	0	0	0.776395	FALSE	0	CLDN4	768	0.34
255	3.67421	0.0460714	Overlap	0.272167	0.138889	9	8	FALSE		Unclustered	1.6	oar-miR-221	5.66667	9	0	0	0.777149	FALSE	0	CYP17A1	14404	0.197531
198	3.66516	0.00234842	Outlier	0.27284	0.333333	3	9	FALSE	Cluster 4|Cluster 8	Clustered	1	TNC	12.6667	3	0	0	0.777903	FALSE	0	TNC	534	0.385417
198	3.66516	0.00234842	Outlier	0.27284	0.333333	3	9	FALSE	Cluster 4|Cluster 8	Clustered	1	TNC	12.6667	3	0	0	0.777903	FALSE	0	TNC	534	0.385417
304	3.65611	0.0014119	Cluster	0.273515	0.714286	10	8	FALSE	Cluster 2|Cluster 3	Clustered	3.57143	CFD	11.7143	10	0	2	0.778658	FALSE	0	CFD	588	0.308271
272	3.65158	0.0106664	Cluster	0.273854	0.619048	11	9	FALSE	Cluster 2|Cluster 3	Clustered	3.57143	CFB	10.1429	11	0	3	0.779035	FALSE	0	CFB	3422	0.316964
135	3.64706	0.0217888	Cluster	0.274194	0.0666667	6	7	FALSE	Cluster 8	Clustered	1	PTI	6.83333	6	0	0	0.779412	FALSE	0	PTI	4608	0.198925
265	3.63348	0.0118133	Cluster	0.275218	0.535714	8	9	FALSE	Cluster 2|Cluster 3	Seed	3.57143	C2	9.625	8	0	0	0.780543	FALSE	0	C2	3826	0.291667
111	3.61538	5e-06	Cluster	0.276596	0.666667	3	8	FALSE	Cluster 1|Cluster 4	Clustered	1	KLHL17	25.3333	3	0	0	0.782051	FALSE	0	KLHL17	6	0.904762
112	3.61538	5e-06	Cluster	0.276596	0.666667	3	8	FALSE	Cluster 1|Cluster 4	Clustered	1	SYNGAP1	25.3333	3	0	0	0.782051	FALSE	0	SYNGAP1	6	0.904762
118	3.61538	5e-06	Cluster	0.276596	0.666667	3	8	FALSE	Cluster 1|Cluster 4	Clustered	1	ALS2CL	25.3333	3	0	0	0.782051	FALSE	0	ALS2CL	6	0.904762
200	3.61538	5e-06	Cluster	0.276596	0.666667	3	8	FALSE	Cluster 1|Cluster 4	Clustered	1	DAPP1	25.3333	3	0	0	0.782051	FALSE	0	DAPP1	6	0.904762
200	3.61538	5e-06	Cluster	0.276596	0.666667	3	8	FALSE	Cluster 1|Cluster 4	Clustered	1	DAPP1	25.3333	3	0	0	0.782051	FALSE	0	DAPP1	6	0.904762
283	3.61538	5e-06	Cluster	0.276596	0.666667	3	8	FALSE	Cluster 1|Cluster 4	Clustered	1	NOXA1	25.3333	3	0	0	0.782051	FALSE	0	NOXA1	6	0.904762
302	3.61086	0.0201773	Cluster	0.276942	0.1	5	7	FALSE	Cluster 11	Clustered	1	LPIN1	7.4	5	0	0	0.782428	FALSE	0	LPIN1	3852	0.219355
303	3.61086	0.0340335	Cluster	0.276942	0.32967	21	8	FALSE	Cluster 2|Cluster 3	Clustered	3.57143	C3	7.71429	21	0	5	0.782428	FALSE	0	C3	11984	0.188153
204	3.60633	0.0450524	Cluster	0.27729	0.2	5	7	FALSE	Cluster 16	Clustered	1	RAD51	8.2	5	0	0	0.782805	FALSE	0	RAD51	10004	0.251613
204	3.60633	0.0450524	Cluster	0.27729	0.2	5	7	FALSE	Cluster 16	Clustered	1	RAD51	8.2	5	0	0	0.782805	FALSE	0	RAD51	10004	0.251613
199	3.59276	0	Outlier	0.278338	1	2	9	FALSE	Cluster 4	Clustered	1	KLF5	23	2	0	0	0.783937	FALSE	0	KLF5	0	0.605263
199	3.59276	0	Outlier	0.278338	1	2	9	FALSE	Cluster 4	Clustered	1	KLF5	23	2	0	0	0.783937	FALSE	0	KLF5	0	0.605263
201	3.57919	0.011159	Cluster	0.279393	0.5	6	8	FALSE	Cluster 4|Cluster 8	Clustered	1.8	NRCAM	8.8	6	0	1	0.785068	FALSE	0	NRCAM	3072	0.266667
201	3.57919	0.011159	Cluster	0.279393	0.5	6	8	FALSE	Cluster 4|Cluster 8	Clustered	1.8	NRCAM	8.8	6	0	1	0.785068	FALSE	0	NRCAM	3072	0.266667
209	3.57919	0.00459548	Overlap	0.279393	0.428571	8	8	FALSE	Cluster 4|Cluster 6	Clustered	2.66667	BACE1-AS	7.875	8	0	0	0.785068	FALSE	0	CLDN7	1728	0.227941
209	3.57919	0.00459548	Overlap	0.279393	0.428571	8	8	FALSE	Cluster 4|Cluster 6	Clustered	2.66667	CLDN7	7.875	8	0	0	0.785068	FALSE	0	CLDN7	1728	0.227941
290	3.56561	0.0264698	Overlap	0.280457	0.190476	7	7	FALSE	Cluster 1	Clustered	1.8	ENO2	8.85714	7	0	0	0.786199	FALSE	0	ENO2	8516	0.285714
258	3.56109	0.013204	Cluster	0.280813	0	4	8	FALSE	Cluster 4	Clustered	0.266667	S100B	8.75	4	0	0	0.786576	FALSE	0	S100B	1922	0.258333
174	3.55656	0.0182628	Cluster	0.28117	0.333333	4	8	FALSE	Cluster 1|Cluster 4	Clustered	1	HOMER1	20.25	4	0	0	0.786953	FALSE	0	HOMER1	3854	0.625
174	3.55656	0.0182628	Cluster	0.28117	0.333333	4	8	FALSE	Cluster 1|Cluster 4	Clustered	1	HOMER1	20.25	4	0	0	0.786953	FALSE	0	HOMER1	3854	0.625
287	3.55656	0.0122469	Cluster	0.28117	0.4	10	8	FALSE	Cluster 4|Cluster 8	Clustered	1.8	CNTN1	7.66667	10	0	3	0.786953	FALSE	0	CNTN1	3198	0.22549
298	3.55204	0.0174234	Cluster	0.281529	0.2	5	8	FALSE	Cluster 4	Clustered	1	KRT8	9	5	0	0	0.78733	FALSE	0	KRT8	4316	0.238889
225	3.53846	0.00335857	Overlap	0.282609	0.607143	9	8	FALSE	Cluster 1	Clustered	3.57143	oar-let-7c	15.5	9	0	1	0.788462	FALSE	0	MYO1A	2156	0.452206
119	3.52489	0.0146252	Outlier	0.283697	0.6	6	8	FALSE	Cluster 1|Cluster 4	Clustered	2.66667	CAPN3	18.1667	6	0	0	0.789593	FALSE	0	CAPN3	6362	0.529412
246	3.51584	0.08243	Cluster	0.284427	0.257353	26	8	FALSE	Cluster 2	Clustered	4.5	oar-miR-191	8.35294	26	0	7	0.790347	FALSE	0	C5	30188	0.170468
178	3.50679	0.0400937	Cluster	0.285161	0.0952381	7	8	FALSE	Cluster 1|Cluster 4	Clustered	1	NME2	12.5714	7	0	0	0.791101	FALSE	0	NME2	13416	0.352941
178	3.50679	0.0400937	Cluster	0.285161	0.0952381	7	8	FALSE	Cluster 1|Cluster 4	Clustered	1	NME2	12.5714	7	0	0	0.791101	FALSE	0	NME2	13416	0.352941
182	3.47059	0.023383	Overlap	0.288136	0.0833333	10	7	FALSE	Cluster 4|Cluster 5	Clustered	0.933333	ATF3	6.33333	10	0	1	0.794118	FALSE	0	ATF3	6206	0.18638
182	3.47059	0.023383	Overlap	0.288136	0.0833333	10	7	FALSE	Cluster 4|Cluster 5	Clustered	0.933333	ATF3	6.33333	10	0	1	0.794118	FALSE	0	ATF3	6206	0.18638
145	3.44344	0.00486801	Cluster	0.290407	0.5	5	8	FALSE	Cluster 1|Cluster 4	Clustered	1.8	OLR1	18.6	5	0	0	0.79638	FALSE	0	OLR1	1348	0.497297
145	3.44344	0.00486801	Cluster	0.290407	0.5	5	8	FALSE	Cluster 1|Cluster 4	Clustered	1.8	OLR1	18.6	5	0	0	0.79638	FALSE	0	OLR1	1348	0.497297
210	3.44344	0.0127529	Cluster	0.290407	0.392857	8	7	FALSE	Cluster 4|Cluster 6	Clustered	2.66667	CAPN10-DT	8.625	8	0	0	0.79638	FALSE	0	OCLN	3256	0.220395
271	3.43439	0.00905478	Cluster	0.291173	0.6	6	8	FALSE	Cluster 1|Cluster 4	Clustered	2.66667	PLCB2	17.5	6	0	0	0.797134	FALSE	0	PLCB2	2384	0.433333
267	3.41629	0.00604715	Overlap	0.292715	0.577778	10	7	FALSE	Cluster 1	Clustered	4.33333	ACTA2	14.5	10	0	0	0.798643	FALSE	0	ACTA2	3636	0.337209
232	3.40271	0.0288027	Overlap	0.293883	0.133333	8	8	FALSE	Cluster 4|Cluster 14	Clustered	0.8	oar-miR-125b	10	8	0	2	0.799774	FALSE	0	ITGA2B	4406	0.210145
313	3.27602	0.0145139	Overlap	0.305249	0.285714	7	8	FALSE	Cluster 4|Cluster 5	Clustered	1.8	TRAF6	12.7143	7	0	0	0.810332	FALSE	0	TRAF6	2756	0.232804
189	3.39367	0.00795959	Cluster	0.294667	0	3	8	FALSE	Cluster 4	Clustered	0.3	NDRG1	16.3333	3	0	0	0.800528	FALSE	0	NDRG1	2260	0.365079
189	3.39367	0.00795959	Cluster	0.294667	0	3	8	FALSE	Cluster 4	Clustered	0.3	NDRG1	16.3333	3	0	0	0.800528	FALSE	0	NDRG1	2260	0.365079
212	3.38462	0.0217932	Cluster	0.295455	0	7	7	FALSE	Cluster 5|Cluster 12	Clustered	0.194444	HNF4A-AS1	9.57143	7	0	0	0.801282	FALSE	0	MYBL1	12244	0.214286
245	3.38462	0.0217932	Cluster	0.295455	0	7	7	FALSE	Cluster 5|Cluster 12	Clustered	0.194444	oar-miR-181a	9.57143	7	0	0	0.801282	FALSE	0	MYBL2	12244	0.214286
307	3.33937	0.0681838	Overlap	0.299458	0.127273	11	7	FALSE	Cluster 2|Cluster 3|Cluster 4	Clustered	1.8	PLG	8.45455	11	0	0	0.805053	FALSE	0	PLG	15560	0.137134
312	3.33032	0.021905	Overlap	0.300272	0.25	8	8	FALSE	Cluster 4|Cluster 5	Clustered	1.8	MAP3K7	8.375	8	0	0	0.805807	FALSE	0	MAP3K7	4600	0.208333
282	3.31222	0.0313578	Cluster	0.301913	0.178571	8	8	FALSE	Cluster 1|Cluster 4	Clustered	1.8	ROCK2	13	8	0	0	0.807315	FALSE	0	ROCK2	9606	0.290698
313	3.27602	0.0145139	Overlap	0.305249	0.285714	7	8	FALSE	Cluster 4|Cluster 5	Clustered	1.8	TRAF6	12.7143	7	0	0	0.810332	FALSE	0	TRAF6	2756	0.232804
162	3.22624	0.108643	Cluster	0.309958	0.0444444	11	8	FALSE	Cluster 4|Cluster 5|Cluster 11	Clustered	0.8	HNF4A	7.2	11	0	1	0.81448	FALSE	0	HNF4A	21416	0.126923
162	3.22624	0.108643	Cluster	0.309958	0.0444444	11	8	FALSE	Cluster 4|Cluster 5|Cluster 11	Clustered	0.8	HNF4A	7.2	11	0	1	0.81448	FALSE	0	HNF4A	21416	0.126923
160	3.14932	0.0295086	Cluster	0.317529	0.32381	15	7	FALSE	Cluster 1|Cluster 4	Clustered	3.09091	MAPK15	13.3333	15	0	0	0.82089	FALSE	0	MAPK15	10878	0.199005
160	3.14932	0.0295086	Cluster	0.317529	0.32381	15	7	FALSE	Cluster 1|Cluster 4	Clustered	3.09091	MAPK15	13.3333	15	0	0	0.82089	FALSE	0	MAPK15	10878	0.199005
217	3.14027	0.0813284	Overlap	0.318444	0.0757576	12	7	FALSE	Cluster 4|Cluster 5	Seed	1.8	BMP7-AS1	9	12	0	0	0.821644	FALSE	0	MYB	27932	0.141667
276	3.13575	0.100574	Cluster	0.318903	0.21978	15	8	FALSE	Cluster 1|Cluster 2|Cluster 4	Seed	3.39286	GNB3	11.5714	15	0	1	0.822021	FALSE	0	GNB3	33886	0.170996
310	3.13575	0.0542108	Overlap	0.318903	0.230769	16	8	FALSE	Cluster 1|Cluster 2|Cluster 4	Clustered	3.39286	GNAT1	11.4286	16	0	2	0.822021	FALSE	0	GNAT1	18492	0.173626
150	3.08597	0.115841	Cluster	0.324047	0.0606061	12	7	FALSE	Cluster 1|Cluster 4|Cluster 5|Cluster 9|Cluster 10	Clustered	0.714286	RPS6KA6	11.8333	12	0	0	0.826169	FALSE	0	RPS6KA6	38724	0.188889
150	3.08597	0.115841	Cluster	0.324047	0.0606061	12	7	FALSE	Cluster 1|Cluster 4|Cluster 5|Cluster 9|Cluster 10	Clustered	0.714286	RPS6KA6	11.8333	12	0	0	0.826169	FALSE	0	RPS6KA6	38724	0.188889
184	3.06787	0.0439791	Cluster	0.325959	0.0833333	9	6	FALSE	Cluster 4|Cluster 5|Cluster 6	Clustered	0.933333	HSF4	9.66667	9	0	0	0.827677	FALSE	0	HSF4	10230	0.162698
184	3.06787	0.0439791	Cluster	0.325959	0.0833333	9	6	FALSE	Cluster 4|Cluster 5|Cluster 6	Clustered	0.933333	HSF4	9.66667	9	0	0	0.827677	FALSE	0	HSF4	10230	0.162698
305	3.05882	0.0558683	Outlier	0.326923	0.222222	10	8	FALSE	Cluster 3|Cluster 4|Cluster 5|Cluster 6	Clustered	1.5	SNAI2	11.4	10	0	0	0.828431	FALSE	0	SNAI2	13076	0.159155
197	3.04072	0.073264	Cluster	0.328869	0.120879	15	8	FALSE	Cluster 1|Cluster 4|Cluster 5	Clustered	1.60714	BMP2	10.2143	15	0	1	0.82994	FALSE	0	BMP2	19082	0.137827
197	3.04072	0.073264	Cluster	0.328869	0.120879	15	8	FALSE	Cluster 1|Cluster 4|Cluster 5	Clustered	1.60714	BMP2	10.2143	15	0	1	0.82994	FALSE	0	BMP2	19082	0.137827
278	3.04072	0.0613936	Overlap	0.328869	0.111111	10	7	FALSE	Cluster 4|Cluster 5	Clustered	1.8	PRKACA	11.3	10	0	0	0.82994	FALSE	0	PRKACA	16002	0.16875
244	3.00905	0.142594	Cluster	0.332331	0.0526316	19	6	FALSE	Cluster 1|Cluster 4	Clustered	2.66667	oar-miR-17-5p	8.94737	19	0	0	0.832579	FALSE	0	CDK3	45124	0.141561
215	3	0.029895	Overlap	0.333333	0.4	15	7	FALSE	Cluster 1	Seed	4.33333	RPS6KA2-IT1	13.9333	15	0	0	0.833333	FALSE	0	ACTC1	12514	0.178632
224	2.9638	0.0281311	Overlap	0.337405	0.438095	17	7	FALSE	Cluster 1	Clustered	4.03636	oar-let-7b	15.0667	17	0	2	0.83635	FALSE	0	ACTA1	12492	0.177255
281	2.95475	0.0899653	Cluster	0.338438	0.126316	20	8	FALSE	Cluster 1|Cluster 4	Clustered	3.39286	ERBB3	10.2	20	0	0	0.837104	FALSE	0	ERBB3	26354	0.129605
308	2.93665	0.093638	Outlier	0.340524	0.230769	15	7	FALSE	Cluster 1|Cluster 2|Cluster 3|Cluster 4	Clustered	1.58974	SERPINE1	13.4286	15	0	1	0.838612	FALSE	0	SERPINE1	29666	0.162892
306	2.75566	0.247355	Cluster	0.36289	0.110769	27	8	FALSE	Cluster 1|Cluster 4	Clustered	3.39286	CDH1	9.42308	27	0	1	0.853695	FALSE	0	CDH1	55748	0.100334
228	2.70136	0.0862535	Cluster	0.370184	0.177536	24	7	FALSE	Cluster 1|Cluster 4	Clustered	3.22222	oar-miR-106b	10.75	24	0	0	0.85822	FALSE	0	RAC3	35410	0.1075
269	2.68778	0.0862585	Cluster	0.372054	0.24	25	7	FALSE	Cluster 1	Clustered	4.03636	RAC2	11.36	25	0	0	0.859351	FALSE	0	RAC2	35416	0.112475
300	2.63348	0.138198	Cluster	0.379725	0.150997	27	7	FALSE	Cluster 1|Cluster 4	Clustered	3.22222	RAC1	10.1852	27	0	0	0.863876	FALSE	0	RAC1	42542	0.0957372
108	1.5	0	Cluster	0.666667	0	1	2	FALSE		Unclustered	0	ATG16L2	2	1	0	0	0.75	FALSE	0	ATG16L2	0	0
222	1.5	0	Cluster	0.666667	0	1	2	FALSE		Unclustered	0	ILF3-DT	2	1	0	0	0.75	FALSE	0	BPIFB1	0	0
226	1.5	0	Cluster	0.666667	0	1	2	FALSE		Unclustered	0	oar-let-7f	2	1	0	0	0.75	FALSE	0	BPIFA3	0	0
253	1.5	0	Cluster	0.666667	0	1	2	FALSE		Unclustered	0	oar-miR-21	2	1	0	0	0.75	FALSE	0	ULK3	0	0
78	1	0	Outlier	1	0	2	1	FALSE		Unclustered	0.333333	SELP	1	2	0	1	1	FALSE	0	SELP	0	0
79	1	0	Outlier	1	0	2	1	FALSE		Unclustered	0.333333	SELPLG	1	2	0	1	1	FALSE	0	SELPLG	0	0
87	1	0	Outlier	1	0	1	1	FALSE		Unclustered	0	CKB	1	1	0	0	1	FALSE	0	CKB	0	0
88	1	0	Outlier	1	0	1	1	FALSE		Unclustered	0	CKM	1	1	0	0	1	FALSE	0	CKM	0	0
90	1	0	Outlier	1	0	2	1	FALSE		Unclustered	0.333333	ACAP1	1	2	0	1	1	FALSE	0	ACAP1	0	0
91	1	0	Outlier	1	0	2	1	FALSE		Unclustered	0.333333	GULP1	1	2	0	1	1	FALSE	0	GULP1	0	0
95	1	0	Outlier	1	0	1	1	FALSE		Unclustered	0	MBIP	1	1	0	0	1	FALSE	0	MBIP	0	0
96	1	0	Outlier	1	0	1	1	FALSE		Unclustered	0	MAP3K12	1	1	0	0	1	FALSE	0	MAP3K12	0	0
105	1	0	Outlier	1	0	1	1	FALSE		Unclustered	0	SP140	1	1	0	0	1	FALSE	0	SP140	0	0
106	1	0	Outlier	1	0	1	1	FALSE		Unclustered	0	SMUG1	1	1	0	0	1	FALSE	0	SMUG1	0	0
121	1	0	Outlier	1	0	1	1	FALSE		Unclustered	0	UNC119	1	1	0	0	1	FALSE	0	UNC119	0	0
122	1	0	Outlier	1	0	1	1	FALSE		Unclustered	0	SPATA7	1	1	0	0	1	FALSE	0	SPATA7	0	0
139	1	0	Outlier	1	0	1	1	FALSE		Unclustered	0	RQCD1	1	1	0	0	1	FALSE	0	RQCD1	0	0
140	1	0	Outlier	1	0	1	1	FALSE		Unclustered	0	GIGYF1	1	1	0	0	1	FALSE	0	GIGYF1	0	0
218	1	0	Outlier	1	0	1	1	FALSE		Unclustered	0	CAPN10-DT	1	1	0	0	1	FALSE	0	CABYR	0	0
219	1	0	Outlier	1	0	1	1	FALSE		Unclustered	0	LINC01618	1	1	0	0	1	FALSE	0	FSCB	0	0
227	1	1	Cluster	1	0	2	1	FALSE		Unclustered	0.333333	oar-miR-103	1	2	0	0	1	FALSE	0	BPIFB2	2	0
254	1	1	Cluster	1	0	2	1	FALSE		Unclustered	0.333333	oar-miR-218a	1	2	0	0	1	FALSE	0	ATG9A	2	0
79	1	0	Outlier	1	0	2	1	FALSE		Unclustered	0.333333	SELPLG	1	2	0	1	1	FALSE	0	SELPLG	0	0
