# Supplementary material for: lncRNA–miRNA–mRNA ceRNA Network Involved in Sheep Prolificacy: An Integrated Approach
Source: Genes (Basel). 2022 Jul 22;13(8):1295. doi: 10.3390/genes13081295 (PMC9332185; doi:10.3390/genes13081295)
Supplement: Supplementary file 1 [file genes-13-01295-s001.zip › Supplementary Table S7.xlsx]

## Sheet: Sheet1
ACTG2
ALS2CL
APLN
ATF3
BACE1-AS	ENST00000618857
BMP2
C2
C3
C4A
CAPN10-DT	ENST00000567819
CAPN3
CDH1
CDK3
CFB
CFD
DAPP1
ERBB3
FABP6-AS1	ENST00000501818
FABP7
GAL
GNAT1
GNB3
HNF4A
HNF4A-AS1	ENST00000455642
HOMER1
HSF4
KLHL17
MAP3K14
MAP3K14-AS1	ENST00000586450
MAP3K7
MAPK15
MYB
NME2
NOXA1
OLR1
PLCB2
PLCB2-AS1	ENST00000559520
PLG
PRKACA
PYY
RAC1
RAC3
ROCK2
RPS6KA2-IT1	ENST00000416770
RPS6KA6
SERPINE1
SNAI2
SPEG
SYNGAP1
TRAF6
miR-21
let-7b
let-7a
miR-16b
let-7c
miR-199a
let-7f
