# Supplementary material for: lncRNA–miRNA–mRNA ceRNA Network Involved in Sheep Prolificacy: An Integrated Approach
Source: Genes (Basel). 2022 Jul 22;13(8):1295. doi: 10.3390/genes13081295 (PMC9332185; doi:10.3390/genes13081295)
Supplement: Supplementary file 1 [file genes-13-01295-s001.zip › Supplementary Table S8.xlsx]

## Sheet: Modules
module 1	module 2	module 3	module 4	module 5	module 6
ACTG2	APLN	APLN	ACTG2	TNFRSF25	CTDNEP1
ROCK2	C2	C2	LGALS4	ATF3	LPIN1
MAPK15	C3	C3	KIFC2	HNF4A	HSD17B1
RAC3	CFD	CFD	ROCK2	HSF4	PLA2G4B
DAPP1	C9	C4BPB	RAC3	SND1	CYP3A28
NOXA1	C8G	SNAI2	NOXA1	SHMT1	CHDH
ENO2	PLG	PLG	ATF3	SPP1	CYP2S1
OLR1	GAL	GAL	GABBR1	COL27A1	CCL11
RAC1	SERPINE1	SERPINE1	CNTN1	HSPB8	HNF4A
ALS2CL	PYY	PYY	HSF4	MZF1	FABP7
ACTC1	C7	CFB	OLR1	MYBL1	SLC6A4
CAPN3	GNAT1	C4A	ITGA2B	TOM1	CNEP1R1
PLS1	CFB	C4BPA	RGS9BP	MYB	FABP2
CNN1	C4A	CFI	PRR15L	RPS6KA6	TTR
ACTA2	C6	CFH	AP1M2	SNAI2	CYP3A4
RPS6KA6	C5	let-7c	AVP	MAP3K14	ENST00000455642
SPEG	GNB3	MASP2	KRT8	FSTL3	ENST00000501818
CDH1	CFI	immune system process	EPCAM	MYBL2	let-7f
BACE1	C8A		RAC1	MAPT	CRABP2
RAC2	C8B		NDRG1	SPIB	lipid metabolic process
SERPINE1	proteolysis		ALS2CL	MAP3K7
HOMER1			CAPN3	TRAF6
PLCB2			SNAI2	RIPK4
GNAT1			RPS6KA6	SFRP2
CDK3			CDH1	GREM1
ACTA1			PLG	PRKACA
MYO1A			SERPINE1	ENST00000455642
GNB3			RGS9	MLXIPL
KLHL17			GNAT1	ENST00000416770
NME2			CDK3	ENST00000586450
ENST00000416770			MAP3K7	miR-21
BMP2			TRAF6	let-7b
ENST00000567819			ENST00000416770	miR-16b
ERBB3			WFDC2	let-7c
ENST00000559520			BMP2	miR-199a
ENST00000618857			LOXL4	let-7f
let-7b			TNC	BMP2
let-7a			KLF5	cell differentiation
let-7c			MAPK15
miR-199a			DAPP1
SYNGAP1			DUSP2
actin cytoskeleton organization			NRCAM
			HNF4A
			PRSS8
			FABP7
			S100B
			TFF3
			CLDN3
			CLDN7
			OCLN
			MSTN
			CLDN4
			GZMA
			MYB
			SPEG
			ELF3
			MAP3K14
			HOMER1
			PLCB2
			GNB3
			KLHL17
			PRKACA
			ENST00000559520
			NME2
			ENST00000586450
			BTC
			ENST00000501818
			ENST00000455642
			ERBB3
			ENST00000567819
			miR-21
			let-7b
			let-7a
			miR-16b
			let-7c
			miR-199a
			let-7f
			SYNGAP1
			biological adhesion

## Sheet: Mix Module non repeat
ACTG2
ALS2CL
APLN
ATF3
BACE1-AS	ENST00000618857
BMP2
C2
C3
C4A
CAPN10-DT	ENST00000567819
CAPN3
CDH1
CDK3
CFB
CFD
CFI
DAPP1
ERBB3
FABP6-AS1	ENST00000501818
FABP7
GAL
GNAT1
GNB3
HNF4A
HNF4A-AS1	ENST00000455642
HOMER1
HSF4
KLHL17
MAP3K14
MAP3K14-AS1	ENST00000586450
MAP3K7
MAPK15
MYB
NME2
NOXA1
OLR1
PLCB2
PLCB2-AS1	ENST00000559520
PLG
PRKACA
PYY
RAC1
RAC3
ROCK2
RPS6KA2-IT1	ENST00000416770
RPS6KA6
SERPINE1
SNAI2
SPEG
SYNGAP1
TRAF6
miR-21
let-7b
let-7a
miR-16b
let-7c
miR-199a
let-7f
